# Supplementary material for: Integrating single-cell biophysical and transcriptomic features to resolve functional heterogeneity in mantle cell lymphoma
Source: Sci Adv. 2025 Dec 5;11(49):eady2963. doi: 10.1126/sciadv.ady2963 (PMC12680032; doi:10.1126/sciadv.ady2963)
Supplement: Supplementary file 2 — Tables S1 to S3 [file sciadv.ady2963_tables_s1_to_s3.zip]

Archive with 3 entries (3 files):
- ady2963_table_s1.xlsx
- ady2963_table_s2.xlsx
- ady2963_table_s3.xlsx
