# Supplementary material for: Integrating single-cell biophysical and transcriptomic features to resolve functional heterogeneity in mantle cell lymphoma
Source: Sci Adv. 2025 Dec 5;11(49):eady2963. doi: 10.1126/sciadv.ady2963 (PMC12680032; doi:10.1126/sciadv.ady2963)
Supplement: Supplementary file 2 — Tables S1 to S3 [file sciadv.ady2963_tables_s1_to_s3.zip › ady2963_table_s2.xlsx]

## Sheet: Mass
ID	Description	GeneRatio	BgRatio	pvalue	p.adjust	qvalue	geneID	Count
GOBP_CELL_DIVISION	GOBP_CELL_DIVISION	42/100	398/7295	1.71865e-27	2.49032e-24	2.14017e-24	MAD2L1/TOP2A/TUBB/UBE2C/KIFC1/TUBA1B/KIF2C/CDK1/CCNA2/CENPE/SMC4/NCAPH/BUB1/AURKB/CCNB1/CDCA5/REEP4/ECT2/CDC20/STMN1/NDC80/ASPM/CENPF/PLK4/CCNF/TPX2/CCND1/KIF18B/PRC1/SPC24/BRCA2/SPC25/CKS1B/PLK1/CDCA3/KIF11/AURKA/CCNB2/ZWINT/CENPW/TUBA1C/RACGAP1	42
GOBP_ORGANELLE_FISSION	GOBP_ORGANELLE_FISSION	34/100	295/7295	3.52521e-23	2.55402e-20	2.19491e-20	MAD2L1/TOP2A/UBE2C/KIFC1/CDCA8/KIF2C/CENPE/SMC4/NCAPH/RAD51AP1/BUB1/AURKB/KIF18A/CCNB1/CDCA5/KIF22/REEP4/CDC20/NDC80/ASPM/CENPF/TPX2/KIF18B/PRC1/BRCA2/PLK1/KIF11/AURKA/CCNB2/ZWINT/MKI67/MND1/RACGAP1/PKMYT1	34
GOBP_MITOTIC_CELL_CYCLE_PROCESS	GOBP_MITOTIC_CELL_CYCLE_PROCESS	41/100	488/7295	7.05634e-23	3.40821e-20	2.929e-20	MAD2L1/UBE2C/KIFC1/CDCA8/KIF2C/CDK1/CCNA2/CENPE/SMC4/NCAPH/BUB1/AURKB/KIF18A/CCNB1/GTSE1/CDCA5/KIF22/REEP4/ECT2/CDC20/STMN1/NDC80/CENPF/CCNF/TPX2/CDKN3/CCND1/KIF18B/PRC1/BRCA2/SPC25/CKS1B/PLK1/KIF11/AURKA/CCNB2/ZWINT/MKI67/RACGAP1/DBF4/PKMYT1	41
GOBP_CHROMOSOME_SEGREGATION	GOBP_CHROMOSOME_SEGREGATION	30/100	245/7295	3.86848e-21	1.40136e-18	1.20432e-18	MAD2L1/TOP2A/UBE2C/KIFC1/CDCA8/KIF2C/CENPE/SMC4/NCAPH/CENPN/BUB1/AURKB/KIF18A/CCNB1/CDCA5/KIF22/ECT2/CDC20/NDC80/CENPF/HJURP/KIF18B/PRC1/SPC24/SPC25/PLK1/ZWINT/CENPW/MKI67/RACGAP1	30
GOBP_MITOTIC_NUCLEAR_DIVISION	GOBP_MITOTIC_NUCLEAR_DIVISION	28/100	205/7295	5.00816e-21	1.45136e-18	1.24729e-18	MAD2L1/UBE2C/KIFC1/CDCA8/KIF2C/CENPE/SMC4/NCAPH/BUB1/AURKB/KIF18A/CCNB1/CDCA5/KIF22/REEP4/CDC20/NDC80/CENPF/TPX2/KIF18B/PRC1/PLK1/KIF11/AURKA/ZWINT/MKI67/RACGAP1/PKMYT1	28
GOBP_NUCLEAR_CHROMOSOME_SEGREGATION	GOBP_NUCLEAR_CHROMOSOME_SEGREGATION	26/100	199/7295	5.08404e-19	1.22779e-16	1.05516e-16	MAD2L1/TOP2A/UBE2C/KIFC1/CDCA8/KIF2C/CENPE/SMC4/NCAPH/BUB1/AURKB/KIF18A/CCNB1/CDCA5/KIF22/ECT2/CDC20/NDC80/CENPF/KIF18B/PRC1/SPC24/SPC25/PLK1/ZWINT/RACGAP1	26
GOBP_MITOTIC_SISTER_CHROMATID_SEGREGATION	GOBP_MITOTIC_SISTER_CHROMATID_SEGREGATION	22/100	139/7295	5.61389e-18	1.16208e-15	9.98682e-16	MAD2L1/UBE2C/KIFC1/CDCA8/KIF2C/CENPE/SMC4/NCAPH/BUB1/AURKB/KIF18A/CCNB1/CDCA5/KIF22/CDC20/NDC80/CENPF/KIF18B/PRC1/PLK1/ZWINT/RACGAP1	22
GOBP_SISTER_CHROMATID_SEGREGATION	GOBP_SISTER_CHROMATID_SEGREGATION	23/100	161/7295	9.66767e-18	1.75106e-15	1.50485e-15	MAD2L1/TOP2A/UBE2C/KIFC1/CDCA8/KIF2C/CENPE/SMC4/NCAPH/BUB1/AURKB/KIF18A/CCNB1/CDCA5/KIF22/CDC20/NDC80/CENPF/KIF18B/PRC1/PLK1/ZWINT/RACGAP1	23
GOBP_MICROTUBULE_CYTOSKELETON_ORGANIZATION	GOBP_MICROTUBULE_CYTOSKELETON_ORGANIZATION	29/100	359/7295	1.97277e-15	3.17616e-13	2.72958e-13	MAD2L1/TUBB/KIFC1/TUBA1B/KIF2C/CDK1/CENPE/AURKB/KIF18A/CCNB1/CDC20/STMN1/NDC80/ASPM/CCDC69/PLK4/CCNF/ATF5/TPX2/KIF18B/PRC1/BRCA2/SPC25/PLK1/KIF11/AURKA/CCNB2/TUBA1C/RACGAP1	29
GOBP_REGULATION_OF_CELL_CYCLE_PROCESS	GOBP_REGULATION_OF_CELL_CYCLE_PROCESS	29/100	412/7295	7.37129e-14	1.0681e-11	9.17919e-12	MAD2L1/UBE2C/CDK1/CENPE/RAD51AP1/BUB1/AURKB/CCNB1/GTSE1/CDCA5/ECT2/CDC20/NDC80/CENPF/PLK4/CCNF/ATF5/TPX2/CCND1/PRC1/BRCA2/PLK1/KIF11/AURKA/ZWINT/MKI67/RACGAP1/DBF4/PKMYT1	29
GOBP_MICROTUBULE_BASED_PROCESS	GOBP_MICROTUBULE_BASED_PROCESS	31/100	484/7295	1.06647e-13	1.40483e-11	1.2073e-11	MAD2L1/TUBB/KIFC1/TUBA1B/KIF2C/CDK1/CENPE/AURKB/KIF18A/CCNB1/GTSE1/KIF22/CDC20/STMN1/NDC80/ASPM/CCDC69/PLK4/CCNF/ATF5/TPX2/KIF18B/PRC1/BRCA2/SPC25/PLK1/KIF11/AURKA/CCNB2/TUBA1C/RACGAP1	31
GOBP_SPINDLE_ORGANIZATION	GOBP_SPINDLE_ORGANIZATION	18/100	140/7295	3.34009e-13	4.03316e-11	3.46607e-11	TUBB/KIFC1/CENPE/AURKB/CCNB1/CDC20/STMN1/NDC80/ASPM/CCDC69/TPX2/PRC1/SPC25/PLK1/KIF11/AURKA/CCNB2/RACGAP1	18
GOBP_MICROTUBULE_CYTOSKELETON_ORGANIZATION_INVOLVED_IN_MITOSIS	GOBP_MICROTUBULE_CYTOSKELETON_ORGANIZATION_INVOLVED_IN_MITOSIS	15/100	109/7295	1.36973e-11	1.49273e-09	1.28285e-09	MAD2L1/KIFC1/CENPE/AURKB/CCNB1/CDC20/STMN1/NDC80/TPX2/PRC1/SPC25/PLK1/KIF11/AURKA/RACGAP1	15
GOBP_MITOTIC_CELL_CYCLE_PHASE_TRANSITION	GOBP_MITOTIC_CELL_CYCLE_PHASE_TRANSITION	22/100	279/7295	1.44225e-11	1.49273e-09	1.28285e-09	MAD2L1/UBE2C/CDK1/CCNA2/CENPE/BUB1/AURKB/CCNB1/GTSE1/CDCA5/NDC80/CENPF/CCNF/CDKN3/CCND1/CKS1B/PLK1/AURKA/CCNB2/ZWINT/DBF4/PKMYT1	22
GOBP_MITOTIC_SPINDLE_ORGANIZATION	GOBP_MITOTIC_SPINDLE_ORGANIZATION	14/100	92/7295	1.70796e-11	1.64989e-09	1.4179e-09	KIFC1/CENPE/AURKB/CCNB1/CDC20/STMN1/NDC80/TPX2/PRC1/SPC25/PLK1/KIF11/AURKA/RACGAP1	14
GOBP_SPINDLE_ASSEMBLY	GOBP_SPINDLE_ASSEMBLY	14/100	93/7295	1.98834e-11	1.80069e-09	1.5475e-09	TUBB/KIFC1/AURKB/CDC20/NDC80/ASPM/CCDC69/TPX2/PRC1/PLK1/KIF11/AURKA/CCNB2/RACGAP1	14
GOBP_REGULATION_OF_NUCLEAR_DIVISION	GOBP_REGULATION_OF_NUCLEAR_DIVISION	13/100	78/7295	2.87927e-11	2.45416e-09	2.10909e-09	MAD2L1/RAD51AP1/BUB1/AURKB/CCNB1/CDC20/NDC80/CENPF/PLK1/AURKA/ZWINT/MKI67/PKMYT1	13
GOBP_ATTACHMENT_OF_SPINDLE_MICROTUBULES_TO_KINETOCHORE	GOBP_ATTACHMENT_OF_SPINDLE_MICROTUBULES_TO_KINETOCHORE	9/100	26/7295	3.05678e-11	2.46071e-09	2.11472e-09	KIF2C/CENPE/AURKB/CCNB1/ECT2/NDC80/SPC24/SPC25/RACGAP1	9
GOBP_MEIOTIC_CELL_CYCLE_PROCESS	GOBP_MEIOTIC_CELL_CYCLE_PROCESS	14/100	98/7295	4.1366e-11	3.1547e-09	2.71113e-09	TOP2A/SMC4/NCAPH/RAD51AP1/BUB1/KIF18A/CDC20/NDC80/ASPM/BRCA2/PLK1/AURKA/CCNB2/MND1	14
GOBP_METAPHASE_PLATE_CONGRESSION	GOBP_METAPHASE_PLATE_CONGRESSION	11/100	53/7295	8.68469e-11	6.29206e-09	5.40736e-09	KIFC1/CDCA8/KIF2C/CENPE/AURKB/KIF18A/CCNB1/CDCA5/KIF22/NDC80/CENPF	11
GOBP_CELL_CYCLE_PHASE_TRANSITION	GOBP_CELL_CYCLE_PHASE_TRANSITION	23/100	340/7295	1.0589e-10	7.30638e-09	6.27907e-09	MAD2L1/UBE2C/CDK1/CCNA2/CENPE/BUB1/AURKB/CCNB1/GTSE1/CDCA5/NDC80/CENPF/CCNF/ATF5/CDKN3/CCND1/CKS1B/PLK1/AURKA/CCNB2/ZWINT/DBF4/PKMYT1	23
GOBP_REGULATION_OF_CHROMOSOME_SEGREGATION	GOBP_REGULATION_OF_CHROMOSOME_SEGREGATION	12/100	70/7295	1.23945e-10	8.16347e-09	7.01565e-09	MAD2L1/UBE2C/KIF2C/CENPE/BUB1/AURKB/CCNB1/NDC80/CENPF/PLK1/ZWINT/MKI67	12
GOBP_MITOTIC_METAPHASE_PLATE_CONGRESSION	GOBP_MITOTIC_METAPHASE_PLATE_CONGRESSION	10/100	43/7295	1.95545e-10	1.21795e-08	1.0467e-08	KIFC1/CDCA8/KIF2C/CENPE/AURKB/KIF18A/CCNB1/CDCA5/KIF22/NDC80	10
GOBP_MEIOTIC_CELL_CYCLE	GOBP_MEIOTIC_CELL_CYCLE	15/100	131/7295	2.01731e-10	1.21795e-08	1.0467e-08	TOP2A/SMC4/NCAPH/RAD51AP1/BUB1/KIF18A/CDC20/NDC80/ASPM/BRCA2/PLK1/AURKA/CCNB2/MND1/PKMYT1	15
GOBP_CHROMOSOME_SEPARATION	GOBP_CHROMOSOME_SEPARATION	12/100	75/7295	2.87694e-10	1.66748e-08	1.43302e-08	MAD2L1/TOP2A/UBE2C/CENPE/NCAPH/BUB1/AURKB/CCNB1/NDC80/CENPF/PLK1/ZWINT	12
GOBP_NON_MEMBRANE_BOUNDED_ORGANELLE_ASSEMBLY	GOBP_NON_MEMBRANE_BOUNDED_ORGANELLE_ASSEMBLY	19/100	236/7295	3.0429e-10	1.69583e-08	1.45739e-08	TUBB/KIFC1/CENPE/CENPN/AURKB/CDC20/NDC80/ASPM/CENPF/CCDC69/PLK4/TPX2/PRC1/PLK1/KIF11/AURKA/CCNB2/CENPW/RACGAP1	19
GOBP_CHROMOSOME_LOCALIZATION	GOBP_CHROMOSOME_LOCALIZATION	11/100	65/7295	8.90629e-10	4.77971e-08	4.10766e-08	KIFC1/CDCA8/KIF2C/CENPE/AURKB/KIF18A/CCNB1/CDCA5/KIF22/NDC80/CENPF	11
GOBP_REGULATION_OF_CHROMOSOME_ORGANIZATION	GOBP_REGULATION_OF_CHROMOSOME_ORGANIZATION	16/100	174/7295	1.29736e-09	6.71384e-08	5.76984e-08	MAD2L1/TOP2A/UBE2C/CENPE/SMC4/NCAPH/BUB1/AURKB/CCNB1/CDCA5/HNRNPD/NDC80/CENPF/RUVBL2/PLK1/ZWINT	16
GOBP_REGULATION_OF_MITOTIC_CELL_CYCLE	GOBP_REGULATION_OF_MITOTIC_CELL_CYCLE	20/100	289/7295	1.43942e-09	7.19213e-08	6.18088e-08	MAD2L1/UBE2C/CDK1/CENPE/BUB1/AURKB/CCNB1/GTSE1/CDCA5/YWHAE/NDC80/CENPF/CCND1/BRCA2/CKS1B/PLK1/AURKA/ZWINT/MKI67/PKMYT1	20
GOBP_POSITIVE_REGULATION_OF_CELL_CYCLE	GOBP_POSITIVE_REGULATION_OF_CELL_CYCLE	16/100	181/7295	2.32147e-09	1.1129e-07	9.56424e-08	MAD2L1/UBE2C/CDK1/RAD51AP1/AURKB/CCNB1/CDCA5/ECT2/NDC80/PLK4/CCND1/BRCA2/CKS1B/AURKA/RACGAP1/DBF4	16
GOBP_REGULATION_OF_MITOTIC_NUCLEAR_DIVISION	GOBP_REGULATION_OF_MITOTIC_NUCLEAR_DIVISION	11/100	71/7295	2.38095e-09	1.1129e-07	9.56424e-08	MAD2L1/BUB1/AURKB/CCNB1/NDC80/CENPF/PLK1/AURKA/ZWINT/MKI67/PKMYT1	11
GOBP_METAPHASE_ANAPHASE_TRANSITION_OF_CELL_CYCLE	GOBP_METAPHASE_ANAPHASE_TRANSITION_OF_CELL_CYCLE	10/100	55/7295	2.60453e-09	1.17936e-07	1.01354e-07	MAD2L1/UBE2C/CENPE/BUB1/AURKB/CCNB1/NDC80/CENPF/PLK1/ZWINT	10
GOBP_POSITIVE_REGULATION_OF_CELL_CYCLE_PROCESS	GOBP_POSITIVE_REGULATION_OF_CELL_CYCLE_PROCESS	14/100	138/7295	4.27248e-09	1.87601e-07	1.61223e-07	MAD2L1/UBE2C/CDK1/RAD51AP1/AURKB/CCNB1/CDCA5/ECT2/NDC80/PLK4/CCND1/AURKA/RACGAP1/DBF4	14
GOBP_REGULATION_OF_CHROMOSOME_SEPARATION	GOBP_REGULATION_OF_CHROMOSOME_SEPARATION	10/100	59/7295	5.34729e-09	2.27889e-07	1.95847e-07	MAD2L1/UBE2C/CENPE/BUB1/AURKB/CCNB1/NDC80/CENPF/PLK1/ZWINT	10
GOBP_CELL_CYCLE_G2_M_PHASE_TRANSITION	GOBP_CELL_CYCLE_G2_M_PHASE_TRANSITION	12/100	103/7295	1.22847e-08	5.08587e-07	4.37077e-07	CDK1/CCNA2/AURKB/CCNB1/NDC80/CENPF/ATF5/CCND1/PLK1/AURKA/CCNB2/PKMYT1	12
GOBP_NEGATIVE_REGULATION_OF_METAPHASE_ANAPHASE_TRANSITION_OF_CELL_CYCLE	GOBP_NEGATIVE_REGULATION_OF_METAPHASE_ANAPHASE_TRANSITION_OF_CELL_CYCLE	8/100	36/7295	2.07195e-08	8.33958e-07	7.16699e-07	MAD2L1/BUB1/AURKB/CCNB1/NDC80/CENPF/PLK1/ZWINT	8
GOBP_REGULATION_OF_MITOTIC_SISTER_CHROMATID_SEGREGATION	GOBP_REGULATION_OF_MITOTIC_SISTER_CHROMATID_SEGREGATION	8/100	39/7295	4.07243e-08	1.59485e-06	1.37061e-06	MAD2L1/BUB1/AURKB/CCNB1/NDC80/CENPF/PLK1/ZWINT	8
GOBP_MITOTIC_CELL_CYCLE_CHECKPOINT_SIGNALING	GOBP_MITOTIC_CELL_CYCLE_CHECKPOINT_SIGNALING	11/100	94/7295	4.95093e-08	1.88787e-06	1.62242e-06	MAD2L1/CDK1/BUB1/AURKB/CCNB1/GTSE1/NDC80/CENPF/CCND1/PLK1/ZWINT	11
GOBP_FEMALE_MEIOTIC_NUCLEAR_DIVISION	GOBP_FEMALE_MEIOTIC_NUCLEAR_DIVISION	6/100	17/7295	6.24999e-08	2.29348e-06	1.97101e-06	TOP2A/NCAPH/NDC80/PLK1/AURKA/CCNB2	6
GOBP_REGULATION_OF_CELL_CYCLE_PHASE_TRANSITION	GOBP_REGULATION_OF_CELL_CYCLE_PHASE_TRANSITION	17/100	259/7295	6.33122e-08	2.29348e-06	1.97101e-06	MAD2L1/UBE2C/CDK1/CENPE/BUB1/AURKB/CCNB1/GTSE1/CDCA5/NDC80/CENPF/ATF5/CCND1/PLK1/AURKA/ZWINT/DBF4	17
GOBP_NEGATIVE_REGULATION_OF_NUCLEAR_DIVISION	GOBP_NEGATIVE_REGULATION_OF_NUCLEAR_DIVISION	8/100	42/7295	7.55284e-08	2.66929e-06	2.29397e-06	MAD2L1/BUB1/AURKB/CCNB1/NDC80/CENPF/PLK1/ZWINT	8
GOBP_REGULATION_OF_MITOTIC_CELL_CYCLE_PHASE_TRANSITION	GOBP_REGULATION_OF_MITOTIC_CELL_CYCLE_PHASE_TRANSITION	15/100	202/7295	8.17987e-08	2.82206e-06	2.42526e-06	MAD2L1/UBE2C/CDK1/CENPE/BUB1/AURKB/CCNB1/GTSE1/CDCA5/NDC80/CENPF/CCND1/PLK1/AURKA/ZWINT	15
GOBP_KINETOCHORE_ORGANIZATION	GOBP_KINETOCHORE_ORGANIZATION	6/100	18/7295	9.27149e-08	3.12428e-06	2.68499e-06	CENPE/SMC4/CENPN/NDC80/CENPF/CENPW	6
GOBP_FEMALE_GAMETE_GENERATION	GOBP_FEMALE_GAMETE_GENERATION	9/100	60/7295	9.84674e-08	3.24271e-06	2.78677e-06	TOP2A/NCAPH/NDC80/ASPM/BRCA2/PLK1/AURKA/CCNB2/ETV6	9
GOBP_REGULATION_OF_CYCLIN_DEPENDENT_PROTEIN_KINASE_ACTIVITY	GOBP_REGULATION_OF_CYCLIN_DEPENDENT_PROTEIN_KINASE_ACTIVITY	9/100	63/7295	1.52388e-07	4.90689e-06	4.21696e-06	CCNA2/CCNB1/CCNF/CDKN3/CCND1/CKS1B/PLK1/CCNB2/PKMYT1	9
GOBP_NEGATIVE_REGULATION_OF_MITOTIC_CELL_CYCLE_PHASE_TRANSITION	GOBP_NEGATIVE_REGULATION_OF_MITOTIC_CELL_CYCLE_PHASE_TRANSITION	11/100	112/7295	3.07023e-07	9.67122e-06	8.31139e-06	MAD2L1/CDK1/BUB1/AURKB/CCNB1/GTSE1/NDC80/CENPF/CCND1/PLK1/ZWINT	11
GOBP_MITOTIC_SPINDLE_ASSEMBLY	GOBP_MITOTIC_SPINDLE_ASSEMBLY	8/100	52/7295	4.30209e-07	1.32632e-05	1.13984e-05	KIFC1/AURKB/CDC20/TPX2/PRC1/PLK1/KIF11/RACGAP1	8
GOBP_REGULATION_OF_CELL_DIVISION	GOBP_REGULATION_OF_CELL_DIVISION	10/100	95/7295	5.72316e-07	1.72768e-05	1.48476e-05	AURKB/ECT2/ASPM/PLK4/KIF18B/PRC1/BRCA2/PLK1/AURKA/RACGAP1	10
GOBP_NEGATIVE_REGULATION_OF_CHROMOSOME_ORGANIZATION	GOBP_NEGATIVE_REGULATION_OF_CHROMOSOME_ORGANIZATION	9/100	74/7295	6.28406e-07	1.85829e-05	1.597e-05	MAD2L1/TOP2A/BUB1/AURKB/CCNB1/NDC80/CENPF/PLK1/ZWINT	9
GOBP_CELL_CYCLE_CHECKPOINT_SIGNALING	GOBP_CELL_CYCLE_CHECKPOINT_SIGNALING	11/100	126/7295	1.01454e-06	2.94014e-05	2.52674e-05	MAD2L1/CDK1/BUB1/AURKB/CCNB1/GTSE1/NDC80/CENPF/CCND1/PLK1/ZWINT	11
GOBP_CHROMOSOME_CONDENSATION	GOBP_CHROMOSOME_CONDENSATION	6/100	26/7295	1.05218e-06	2.98944e-05	2.56911e-05	TOP2A/CDK1/SMC4/NCAPH/CDCA5/PLK1	6
GOBP_REGULATION_OF_CYTOKINESIS	GOBP_REGULATION_OF_CYTOKINESIS	8/100	59/7295	1.1715e-06	3.26442e-05	2.80543e-05	AURKB/ECT2/PLK4/PRC1/BRCA2/PLK1/AURKA/RACGAP1	8
GOBP_NEGATIVE_REGULATION_OF_CELL_CYCLE_PROCESS	GOBP_NEGATIVE_REGULATION_OF_CELL_CYCLE_PROCESS	13/100	187/7295	1.37417e-06	3.75692e-05	3.22868e-05	MAD2L1/CDK1/BUB1/AURKB/CCNB1/GTSE1/NDC80/CENPF/CCNF/ATF5/CCND1/PLK1/ZWINT	13
GOBP_NEGATIVE_REGULATION_OF_CELL_CYCLE_PHASE_TRANSITION	GOBP_NEGATIVE_REGULATION_OF_CELL_CYCLE_PHASE_TRANSITION	12/100	161/7295	1.73676e-06	4.6603e-05	4.00504e-05	MAD2L1/CDK1/BUB1/AURKB/CCNB1/GTSE1/NDC80/CENPF/ATF5/CCND1/PLK1/ZWINT	12
GOBP_CELLULAR_PROCESS_INVOLVED_IN_REPRODUCTION_IN_MULTICELLULAR_ORGANISM	GOBP_CELLULAR_PROCESS_INVOLVED_IN_REPRODUCTION_IN_MULTICELLULAR_ORGANISM	11/100	134/7295	1.87501e-06	4.93979e-05	4.24523e-05	HMGB2/TOP2A/NCAPH/KIF18A/NDC80/ASPM/BRCA2/PLK1/AURKA/CCNB2/ETV6	11
GOBP_MEIOSIS_I_CELL_CYCLE_PROCESS	GOBP_MEIOSIS_I_CELL_CYCLE_PROCESS	8/100	64/7295	2.21024e-06	5.719e-05	4.91488e-05	TOP2A/RAD51AP1/NDC80/BRCA2/PLK1/AURKA/CCNB2/MND1	8
GOBP_NEGATIVE_REGULATION_OF_MITOTIC_CELL_CYCLE	GOBP_NEGATIVE_REGULATION_OF_MITOTIC_CELL_CYCLE	11/100	141/7295	3.09873e-06	7.87729e-05	6.7697e-05	MAD2L1/CDK1/BUB1/AURKB/CCNB1/GTSE1/NDC80/CENPF/CCND1/PLK1/ZWINT	11
GOBP_REGULATION_OF_CELL_CYCLE_G2_M_PHASE_TRANSITION	GOBP_REGULATION_OF_CELL_CYCLE_G2_M_PHASE_TRANSITION	8/100	70/7295	4.40596e-06	0.000110073	9.45963e-05	CDK1/AURKB/CCNB1/CENPF/ATF5/CCND1/PLK1/AURKA	8
GOBP_SPINDLE_MIDZONE_ASSEMBLY	GOBP_SPINDLE_MIDZONE_ASSEMBLY	4/100	1970759	6.55447e-06	0.000160973	0.00013834	AURKB/CCDC69/PRC1/RACGAP1	4
GOBP_NEGATIVE_REGULATION_OF_ORGANELLE_ORGANIZATION	GOBP_NEGATIVE_REGULATION_OF_ORGANELLE_ORGANIZATION	13/100	218/7295	7.56787e-06	0.000182764	0.000157067	MAD2L1/TOP2A/BUB1/AURKB/CCNB1/STMN1/NDC80/CENPF/CCNF/TPX2/SWAP70/PLK1/ZWINT	13
GOBP_ESTABLISHMENT_OF_ORGANELLE_LOCALIZATION	GOBP_ESTABLISHMENT_OF_ORGANELLE_LOCALIZATION	14/100	254/7295	8.16698e-06	0.000193999	0.000166722	MAD2L1/KIFC1/CDCA8/KIF2C/CENPE/AURKB/KIF18A/CCNB1/CDCA5/KIF22/NDC80/CENPF/BLK/PLK1	14
GOBP_CENTROMERE_COMPLEX_ASSEMBLY	GOBP_CENTROMERE_COMPLEX_ASSEMBLY	5/100	22/7295	9.58087e-06	0.000223914	0.000192431	CENPE/CENPN/CENPF/HJURP/CENPW	5
GOBP_REGULATION_OF_ATTACHMENT_OF_SPINDLE_MICROTUBULES_TO_KINETOCHORE	GOBP_REGULATION_OF_ATTACHMENT_OF_SPINDLE_MICROTUBULES_TO_KINETOCHORE	4/100	1970790	1.01916e-05	0.000234407	0.000201448	AURKB/CCNB1/ECT2/RACGAP1	4
GOBP_REGULATION_OF_TRANSFERASE_ACTIVITY	GOBP_REGULATION_OF_TRANSFERASE_ACTIVITY	19/100	458/7295	1.13301e-05	0.00025652	0.000220452	MAD2L1/UBE2C/CCNA2/CENPE/AURKB/CCNB1/ECT2/CDC20/HNRNPD/CCNF/TPX2/CDKN3/CCND1/TCL1A/CKS1B/PLK1/CCNB2/DBF4/PKMYT1	19
GOBP_NEGATIVE_REGULATION_OF_CELL_CYCLE	GOBP_NEGATIVE_REGULATION_OF_CELL_CYCLE	13/100	230/7295	1.35222e-05	0.000301442	0.000259057	MAD2L1/CDK1/BUB1/AURKB/CCNB1/GTSE1/NDC80/CENPF/CCNF/ATF5/CCND1/PLK1/ZWINT	13
GOBP_MICROTUBULE_ORGANIZING_CENTER_ORGANIZATION	GOBP_MICROTUBULE_ORGANIZING_CENTER_ORGANIZATION	9/100	107/7295	1.40386e-05	0.000308212	0.000264876	CDK1/NDC80/PLK4/CCNF/ATF5/BRCA2/PLK1/KIF11/AURKA	9
GOBP_ATTACHMENT_OF_MITOTIC_SPINDLE_MICROTUBULES_TO_KINETOCHORE	GOBP_ATTACHMENT_OF_MITOTIC_SPINDLE_MICROTUBULES_TO_KINETOCHORE	4/100	1970820	1.51268e-05	0.000322333	0.000277012	KIF2C/CENPE/AURKB/NDC80	4
GOBP_MEIOTIC_SPINDLE_ORGANIZATION	GOBP_MEIOTIC_SPINDLE_ORGANIZATION	4/100	1970820	1.51268e-05	0.000322333	0.000277012	NDC80/ASPM/AURKA/CCNB2	4
GOBP_CYTOKINESIS	GOBP_CYTOKINESIS	9/100	111/7295	1.89105e-05	0.00039712	0.000341283	AURKB/ECT2/STMN1/PLK4/PRC1/BRCA2/PLK1/AURKA/RACGAP1	9
GOBP_KINETOCHORE_ASSEMBLY	GOBP_KINETOCHORE_ASSEMBLY	4/100	13/7295	2.16202e-05	0.000447539	0.000384612	CENPE/CENPN/CENPF/CENPW	4
GOBP_MICROTUBULE_DEPOLYMERIZATION	GOBP_MICROTUBULE_DEPOLYMERIZATION	5/100	26/7295	2.29132e-05	0.000467623	0.000401873	KIF2C/KIF18A/STMN1/TPX2/KIF18B	5
GOBP_DNA_CONFORMATION_CHANGE	GOBP_DNA_CONFORMATION_CHANGE	12/100	209/7295	2.5496e-05	0.000513107	0.000440962	HMGB1/HMGB2/TOP2A/CDK1/SMC4/NCAPH/HMGB3/CDCA5/RUVBL2/HJURP/PLK1/CENPW	12
GOBP_REGULATION_OF_UBIQUITIN_PROTEIN_LIGASE_ACTIVITY	GOBP_REGULATION_OF_UBIQUITIN_PROTEIN_LIGASE_ACTIVITY	4/100	14/7295	2.99504e-05	0.000594496	0.000510907	MAD2L1/UBE2C/CDC20/PLK1	4
GOBP_ORGANELLE_LOCALIZATION	GOBP_ORGANELLE_LOCALIZATION	15/100	327/7295	3.39902e-05	0.000665564	0.000571982	MAD2L1/KIFC1/CDCA8/KIF2C/CENPE/AURKB/KIF18A/CCNB1/CDCA5/KIF22/NDC80/ASPM/CENPF/BLK/PLK1	15
GOBP_PROTEIN_LOCALIZATION_TO_CHROMOSOME	GOBP_PROTEIN_LOCALIZATION_TO_CHROMOSOME	7/100	68/7295	3.60151e-05	0.000695811	0.000597977	CDK1/AURKB/CDCA5/NDC80/RUVBL2/BRCA2/PLK1	7
GOBP_CELLULAR_RESPONSE_TO_ESTRADIOL_STIMULUS	GOBP_CELLULAR_RESPONSE_TO_ESTRADIOL_STIMULUS	4/100	15/7295	4.04127e-05	0.000770501	0.000662165	CCNA2/KIF18A/HNRNPD/RUVBL2	4
GOBP_DNA_PACKAGING	GOBP_DNA_PACKAGING	9/100	126/7295	5.20171e-05	0.000978867	0.000841233	HMGB2/TOP2A/CDK1/SMC4/NCAPH/CDCA5/HJURP/PLK1/CENPW	9
GOBP_MITOTIC_CHROMOSOME_CONDENSATION	GOBP_MITOTIC_CHROMOSOME_CONDENSATION	4/100	17/7295	6.89923e-05	0.00128166	0.00110146	SMC4/NCAPH/CDCA5/PLK1	4
GOBP_REGULATION_OF_PROTEIN_SERINE_THREONINE_KINASE_ACTIVITY	GOBP_REGULATION_OF_PROTEIN_SERINE_THREONINE_KINASE_ACTIVITY	11/100	199/7295	8.0068e-05	0.00146859	0.0012621	CCNA2/CCNB1/CCNF/CDKN3/CCND1/TCL1A/CKS1B/PLK1/CCNB2/DBF4/PKMYT1	11
GOBP_POSITIVE_REGULATION_OF_TRANSFERASE_ACTIVITY	GOBP_POSITIVE_REGULATION_OF_TRANSFERASE_ACTIVITY	13/100	273/7295	8.15603e-05	0.00147726	0.00126955	UBE2C/CENPE/AURKB/CCNB1/ECT2/CDC20/HNRNPD/TPX2/CCND1/TCL1A/CKS1B/PLK1/DBF4	13
GOBP_MULTI_ORGANISM_REPRODUCTIVE_PROCESS	GOBP_MULTI_ORGANISM_REPRODUCTIVE_PROCESS	15/100	357/7295	9.29629e-05	0.001663	0.00142918	HMGB2/TOP2A/CTSB/CDK1/NCAPH/KIF18A/NDC80/ASPM/ARHGDIB/BRCA2/PLK1/AURKA/CCNB2/ETV6/RACGAP1	15
GOBP_REGULATION_OF_PROTEIN_KINASE_ACTIVITY	GOBP_REGULATION_OF_PROTEIN_KINASE_ACTIVITY	14/100	323/7295	0.000117276	0.00207236	0.00178097	CCNA2/CENPE/CCNB1/ECT2/CCNF/TPX2/CDKN3/CCND1/TCL1A/CKS1B/PLK1/CCNB2/DBF4/PKMYT1	14
GOBP_PROTEIN_DEPOLYMERIZATION	GOBP_PROTEIN_DEPOLYMERIZATION	6/100	61/7295	0.000172286	0.00300774	0.00258484	KIF2C/KIF18A/STMN1/TPX2/SWAP70/KIF18B	6
GOBP_POSITIVE_REGULATION_OF_CELL_POPULATION_PROLIFERATION	GOBP_POSITIVE_REGULATION_OF_CELL_POPULATION_PROLIFERATION	14/100	338/7295	0.000189272	0.00326493	0.00280587	HMGB1/HMGB2/BIRC5/CDK1/CCNA2/CCNB1/HLA-DPA1/CDC20/ASPM/CCND1/CLECL1/PRC1/TRPM4/TCL1A	14
GOBP_MULTICELLULAR_ORGANISM_REPRODUCTION	GOBP_MULTICELLULAR_ORGANISM_REPRODUCTION	13/100	312/7295	0.000308648	0.00526154	0.00452174	HMGB2/TOP2A/CTSB/NCAPH/KIF18A/NDC80/ASPM/BRCA2/PLK1/AURKA/CCNB2/ETV6/RACGAP1	13
GOBP_GAMETE_GENERATION	GOBP_GAMETE_GENERATION	12/100	274/7295	0.000339991	0.00572846	0.00492301	HMGB2/TOP2A/NCAPH/KIF18A/NDC80/ASPM/BRCA2/PLK1/AURKA/CCNB2/ETV6/RACGAP1	12
GOBP_PROTEIN_DNA_COMPLEX_ASSEMBLY	GOBP_PROTEIN_DNA_COMPLEX_ASSEMBLY	7/100	97/7295	0.000345239	0.00575002	0.00494154	HMGB1/HMGB2/CENPE/CENPN/CENPF/HJURP/CENPW	7
GOBP_MEIOTIC_CHROMOSOME_SEGREGATION	GOBP_MEIOTIC_CHROMOSOME_SEGREGATION	5/100	46/7295	0.000384344	0.00625746	0.00537763	TOP2A/SMC4/NCAPH/BUB1/PLK1	5
GOBP_SISTER_CHROMATID_COHESION	GOBP_SISTER_CHROMATID_COHESION	5/100	46/7295	0.000384344	0.00625746	0.00537763	BUB1/CDCA5/KIF22/CDC20/PLK1	5
GOBP_RESPONSE_TO_ESTRADIOL	GOBP_RESPONSE_TO_ESTRADIOL	5/100	47/7295	0.000425469	0.00685006	0.0058869	CCNA2/KIF18A/HNRNPD/RUVBL2/CCND1	5
GOBP_NEGATIVE_REGULATION_OF_CELLULAR_COMPONENT_ORGANIZATION	GOBP_NEGATIVE_REGULATION_OF_CELLULAR_COMPONENT_ORGANIZATION	14/100	367/7295	0.000440986	0.00702186	0.00603455	MAD2L1/HMGB1/TOP2A/BUB1/AURKB/CCNB1/STMN1/NDC80/CENPF/CCNF/TPX2/SWAP70/PLK1/ZWINT	14
GOBP_DNA_RECOMBINATION	GOBP_DNA_RECOMBINATION	10/100	204/7295	0.000453399	0.00714103	0.00613696	HMGB1/HMGB2/TOP2A/RAD51AP1/HMGB3/RUVBL2/SWAP70/KPNA2/BRCA2/MND1	10
GOBP_HISTONE_PHOSPHORYLATION	GOBP_HISTONE_PHOSPHORYLATION	4/100	28/7295	0.000528654	0.00823676	0.00707863	CDK1/CCNA2/AURKB/AURKA	4
GOBP_PROTEIN_DNA_COMPLEX_SUBUNIT_ORGANIZATION	GOBP_PROTEIN_DNA_COMPLEX_SUBUNIT_ORGANIZATION	8/100	138/7295	0.000576317	0.00888386	0.00763475	HMGB1/HMGB2/CENPE/CENPN/CENPF/RUVBL2/HJURP/CENPW	8
GOBP_REGULATION_OF_REPRODUCTIVE_PROCESS	GOBP_REGULATION_OF_REPRODUCTIVE_PROCESS	5/100	51/7295	0.000623971	0.0095172	0.00817903	RAD51AP1/CDC20/ASPM/ARHGDIB/AURKA	5
GOBP_PROTEIN_LOCALIZATION_TO_CONDENSED_CHROMOSOME	GOBP_PROTEIN_LOCALIZATION_TO_CONDENSED_CHROMOSOME	3/100	13/7295	0.000646988	0.00976547	0.00839239	CDK1/AURKB/NDC80	3
GOBP_REGULATION_OF_MICROTUBULE_BASED_PROCESS	GOBP_REGULATION_OF_MICROTUBULE_BASED_PROCESS	8/100	141/7295	0.000664819	0.00993117	0.0085348	KIF18A/STMN1/PLK4/CCNF/ATF5/TPX2/PLK1/AURKA	8
GOBP_ANIMAL_ORGAN_REGENERATION	GOBP_ANIMAL_ORGAN_REGENERATION	4/100	30/7295	0.000692879	0.0102447	0.00880425	CDK1/CCNA2/CCND1/AURKA	4
GOBP_POSITIVE_REGULATION_OF_MITOTIC_CELL_CYCLE	GOBP_POSITIVE_REGULATION_OF_MITOTIC_CELL_CYCLE	6/100	79/7295	0.00070728	0.010352	0.00889646	UBE2C/CDK1/CCNB1/CDCA5/CCND1/BRCA2	6
GOBP_ANAPHASE_PROMOTING_COMPLEX_DEPENDENT_CATABOLIC_PROCESS	GOBP_ANAPHASE_PROMOTING_COMPLEX_DEPENDENT_CATABOLIC_PROCESS	3/100	14/7295	0.000815271	0.0118133	0.0101523	UBE2C/CDC20/PLK1	3
GOBP_SPINDLE_LOCALIZATION	GOBP_SPINDLE_LOCALIZATION	4/100	33/7295	0.00100253	0.0143335	0.0123182	MAD2L1/NDC80/ASPM/PLK1	4
GOBP_REGULATION_OF_MITOTIC_CELL_CYCLE_SPINDLE_ASSEMBLY_CHECKPOINT	GOBP_REGULATION_OF_MITOTIC_CELL_CYCLE_SPINDLE_ASSEMBLY_CHECKPOINT	3/100	15/7295	0.00100898	0.0143335	0.0123182	MAD2L1/CCNB1/NDC80	3
GOBP_POSITIVE_REGULATION_OF_MITOTIC_CELL_CYCLE_PHASE_TRANSITION	GOBP_POSITIVE_REGULATION_OF_MITOTIC_CELL_CYCLE_PHASE_TRANSITION	5/100	62/7295	0.00152638	0.0214731	0.0184539	UBE2C/CDK1/CCNB1/CDCA5/CCND1	5
GOBP_REGULATION_OF_UBIQUITIN_PROTEIN_TRANSFERASE_ACTIVITY	GOBP_REGULATION_OF_UBIQUITIN_PROTEIN_TRANSFERASE_ACTIVITY	4/100	38/7295	0.00171617	0.0239109	0.0205489	MAD2L1/UBE2C/CDC20/PLK1	4
GOBP_PROTEIN_LOCALIZATION_TO_CHROMOSOME_CENTROMERIC_REGION	GOBP_PROTEIN_LOCALIZATION_TO_CHROMOSOME_CENTROMERIC_REGION	3/100	18/7295	0.0017563	0.0242369	0.020829	CDK1/AURKB/NDC80	3
GOBP_CYTOSKELETON_DEPENDENT_CYTOKINESIS	GOBP_CYTOSKELETON_DEPENDENT_CYTOKINESIS	5/100	65/7295	0.00188636	0.0257862	0.0221605	AURKB/ECT2/STMN1/PLK1/RACGAP1	5
GOBP_REPRODUCTIVE_SYSTEM_DEVELOPMENT	GOBP_REPRODUCTIVE_SYSTEM_DEVELOPMENT	8/100	166/7295	0.00191212	0.0258941	0.0222532	HMGB2/CTSB/KIF18A/ASPM/PLK4/CCNF/CCND1/BRCA2	8
GOBP_REGULATION_OF_MEIOTIC_CELL_CYCLE	GOBP_REGULATION_OF_MEIOTIC_CELL_CYCLE	3/100	19/7295	0.00206497	0.0276611	0.0237718	RAD51AP1/CDC20/ASPM	3
GOBP_REGULATION_OF_CENTROSOME_CYCLE	GOBP_REGULATION_OF_CENTROSOME_CYCLE	4/100	40/7295	0.00208079	0.0276611	0.0237718	PLK4/CCNF/ATF5/AURKA	4
GOBP_NEGATIVE_REGULATION_OF_CELL_CYCLE_G2_M_PHASE_TRANSITION	GOBP_NEGATIVE_REGULATION_OF_CELL_CYCLE_G2_M_PHASE_TRANSITION	4/100	42/7295	0.00249573	0.0328755	0.0282531	CDK1/AURKB/ATF5/PLK1	4
GOBP_POSITIVE_REGULATION_OF_CELL_CYCLE_G2_M_PHASE_TRANSITION	GOBP_POSITIVE_REGULATION_OF_CELL_CYCLE_G2_M_PHASE_TRANSITION	3/100	21/7295	0.00277854	0.0362712	0.0311713	CDK1/CCNB1/CCND1	3
GOBP_ESTABLISHMENT_OF_SPINDLE_ORIENTATION	GOBP_ESTABLISHMENT_OF_SPINDLE_ORIENTATION	3/100	22/7295	0.00318549	0.0404893	0.0347963	MAD2L1/NDC80/PLK1	3
GOBP_POSITIVE_REGULATION_OF_CYCLIN_DEPENDENT_PROTEIN_KINASE_ACTIVITY	GOBP_POSITIVE_REGULATION_OF_CYCLIN_DEPENDENT_PROTEIN_KINASE_ACTIVITY	3/100	22/7295	0.00318549	0.0404893	0.0347963	CCNB1/CCND1/CKS1B	3
GOBP_POSITIVE_REGULATION_OF_UBIQUITIN_PROTEIN_TRANSFERASE_ACTIVITY	GOBP_POSITIVE_REGULATION_OF_UBIQUITIN_PROTEIN_TRANSFERASE_ACTIVITY	3/100	22/7295	0.00318549	0.0404893	0.0347963	UBE2C/CDC20/PLK1	3
GOBP_B_CELL_RECEPTOR_SIGNALING_PATHWAY	GOBP_B_CELL_RECEPTOR_SIGNALING_PATHWAY	4/100	46/7295	0.00348975	0.043729	0.0375805	IGHG1/BLK/TRBC2/CD79A	4
GOBP_LYMPHOCYTE_MEDIATED_IMMUNITY	GOBP_LYMPHOCYTE_MEDIATED_IMMUNITY	7/100	144/7295	0.00350074	0.043729	0.0375805	HMGB1/TUBB/IGHG1/HLA-DPA1/SWAP70/TRPM4/TRBC2	7
GOBP_POSITIVE_REGULATION_OF_PROTEIN_KINASE_ACTIVITY	GOBP_POSITIVE_REGULATION_OF_PROTEIN_KINASE_ACTIVITY	8/100	184/7295	0.00362309	0.0441661	0.0379561	CENPE/CCNB1/ECT2/TPX2/CCND1/TCL1A/CKS1B/DBF4	8
GOBP_POSITIVE_REGULATION_OF_CYTOKINESIS	GOBP_POSITIVE_REGULATION_OF_CYTOKINESIS	3/100	23/7295	0.00362717	0.0441661	0.0379561	AURKB/ECT2/RACGAP1	3
GOBP_PROTEIN_LOCALIZATION_TO_CHROMATIN	GOBP_PROTEIN_LOCALIZATION_TO_CHROMATIN	3/100	23/7295	0.00362717	0.0441661	0.0379561	CDCA5/RUVBL2/PLK1	3
GOBP_POSITIVE_REGULATION_OF_CELL_CYCLE_PHASE_TRANSITION	GOBP_POSITIVE_REGULATION_OF_CELL_CYCLE_PHASE_TRANSITION	5/100	76/7295	0.00374831	0.0452609	0.0388969	UBE2C/CDK1/CCNB1/CDCA5/CCND1	5
GOBP_ESTABLISHMENT_OF_MITOTIC_SPINDLE_LOCALIZATION	GOBP_ESTABLISHMENT_OF_MITOTIC_SPINDLE_LOCALIZATION	3/100	24/7295	0.00410446	0.0487489	0.0418945	MAD2L1/NDC80/PLK1	3
GOBP_MICROTUBULE_ORGANIZING_CENTER_LOCALIZATION	GOBP_MICROTUBULE_ORGANIZING_CENTER_LOCALIZATION	3/100	24/7295	0.00410446	0.0487489	0.0418945	MAD2L1/ASPM/AURKA	3
GOBP_MICROTUBULE_POLYMERIZATION_OR_DEPOLYMERIZATION	GOBP_MICROTUBULE_POLYMERIZATION_OR_DEPOLYMERIZATION	5/100	78/7295	0.00419215	0.0493856	0.0424417	KIF2C/KIF18A/STMN1/TPX2/KIF18B	5
GOBP_LEUKOCYTE_MEDIATED_IMMUNITY	GOBP_LEUKOCYTE_MEDIATED_IMMUNITY	8/100	191/7295	0.00454261	0.0530826	0.0456189	HMGB1/TUBB/IGHG1/HLA-DPA1/SWAP70/BLK/TRPM4/TRBC2	8
GOBP_DNA_GEOMETRIC_CHANGE	GOBP_DNA_GEOMETRIC_CHANGE	5/100	80/7295	0.00467237	0.0541621	0.0465467	HMGB1/HMGB2/TOP2A/HMGB3/RUVBL2	5
GOBP_REGULATION_OF_CELL_CYCLE_CHECKPOINT	GOBP_REGULATION_OF_CELL_CYCLE_CHECKPOINT	3/100	26/7295	0.00516915	0.0594452	0.0510869	MAD2L1/CCNB1/NDC80	3
GOBP_ADAPTIVE_IMMUNE_RESPONSE_BASED_ON_SOMATIC_RECOMBINATION_OF_IMMUNE_RECEPTORS_BUILT_FROM_IMMUNOGLOBULIN_SUPERFAMILY_DOMAINS	GOBP_ADAPTIVE_IMMUNE_RESPONSE_BASED_ON_SOMATIC_RECOMBINATION_OF_IMMUNE_RECEPTORS_BUILT_FROM_IMMUNOGLOBULIN_SUPERFAMILY_DOMAINS	7/100	155/7295	0.00524372	0.059828	0.0514159	HMGB1/SPN/IGHG1/HLA-DPA1/SWAP70/TRPM4/TRBC2	7
GOBP_POSITIVE_REGULATION_OF_LEUKOCYTE_MIGRATION	GOBP_POSITIVE_REGULATION_OF_LEUKOCYTE_MIGRATION	4/100	52/7295	0.00543863	0.061567	0.0529104	HMGB1/SPN/CD99/SWAP70	4
GOBP_DEVELOPMENT_OF_PRIMARY_SEXUAL_CHARACTERISTICS	GOBP_DEVELOPMENT_OF_PRIMARY_SEXUAL_CHARACTERISTICS	5/100	84/7295	0.00574825	0.0645676	0.055489	HMGB2/KIF18A/ASPM/CCND1/BRCA2	5
GOBP_REGULATION_OF_PROTEIN_PHOSPHORYLATION	GOBP_REGULATION_OF_PROTEIN_PHOSPHORYLATION	14/100	483/7295	0.00587268	0.0654578	0.0562541	CCNA2/CENPE/CCNB1/ECT2/CCNF/TPX2/CDKN3/CCND1/TCL1A/CKS1B/PLK1/CCNB2/DBF4/PKMYT1	14
GOBP_CENTROSOME_DUPLICATION	GOBP_CENTROSOME_DUPLICATION	4/100	55/7295	0.006641	0.0734566	0.0631282	NDC80/PLK4/CCNF/BRCA2	4
GOBP_MITOTIC_CYTOKINESIS	GOBP_MITOTIC_CYTOKINESIS	4/100	57/7295	0.00753342	0.0818266	0.0703214	ECT2/STMN1/PLK1/RACGAP1	4
GOBP_ADAPTIVE_IMMUNE_RESPONSE	GOBP_ADAPTIVE_IMMUNE_RESPONSE	8/100	209/7295	0.0077365	0.0818266	0.0703214	HMGB1/SPN/IGHG1/HLA-DPA1/SWAP70/TRPM4/TRBC2/CD79A	8
GOBP_NEGATIVE_REGULATION_OF_CELL_DIVISION	GOBP_NEGATIVE_REGULATION_OF_CELL_DIVISION	2/100	1970759	0.00779301	0.0818266	0.0703214	AURKB/ASPM	2
GOBP_POSTSYNAPTIC_SIGNAL_TRANSDUCTION	GOBP_POSTSYNAPTIC_SIGNAL_TRANSDUCTION	2/100	1970759	0.00779301	0.0818266	0.0703214	KPNA2/RGS10	2
GOBP_REGULATION_OF_MEIOTIC_NUCLEAR_DIVISION	GOBP_REGULATION_OF_MEIOTIC_NUCLEAR_DIVISION	2/100	1970759	0.00779301	0.0818266	0.0703214	RAD51AP1/CDC20	2
GOBP_RESPONSE_TO_LEPTIN	GOBP_RESPONSE_TO_LEPTIN	2/100	1970759	0.00779301	0.0818266	0.0703214	CCNA2/CCND1	2
GOBP_T_HELPER_1_CELL_DIFFERENTIATION	GOBP_T_HELPER_1_CELL_DIFFERENTIATION	2/100	1970759	0.00779301	0.0818266	0.0703214	HMGB1/SPN	2
GOBP_MALE_SEX_DIFFERENTIATION	GOBP_MALE_SEX_DIFFERENTIATION	4/100	58/7295	0.00800785	0.0834776	0.0717402	HMGB2/KIF18A/ASPM/CCND1	4
GOBP_POSITIVE_REGULATION_OF_KINASE_ACTIVITY	GOBP_POSITIVE_REGULATION_OF_KINASE_ACTIVITY	8/100	211/7295	0.00817541	0.0846155	0.0727182	CENPE/CCNB1/ECT2/TPX2/CCND1/TCL1A/CKS1B/DBF4	8
GOBP_MITOTIC_DNA_INTEGRITY_CHECKPOINT_SIGNALING	GOBP_MITOTIC_DNA_INTEGRITY_CHECKPOINT_SIGNALING	4/100	59/7295	0.00850153	0.0867966	0.0745925	CDK1/GTSE1/CCND1/PLK1	4
GOBP_CYTOKINETIC_PROCESS	GOBP_CYTOKINETIC_PROCESS	3/100	31/7295	0.00850594	0.0867966	0.0745925	AURKB/ECT2/RACGAP1	3
GOBP_REGULATION_OF_BINDING	GOBP_REGULATION_OF_BINDING	8/100	214/7295	0.00886867	0.089865	0.0772295	HMGB1/HMGB2/AURKB/STMN1/HJURP/BLK/PLK1/AURKA	8
GOBP_NEURAL_PRECURSOR_CELL_PROLIFERATION	GOBP_NEURAL_PRECURSOR_CELL_PROLIFERATION	4/100	60/7295	0.00901476	0.090711	0.0779566	ASPM/ATF5/SHCBP1/RACGAP1	4
GOBP_INFLAMMATORY_RESPONSE_TO_ANTIGENIC_STIMULUS	GOBP_INFLAMMATORY_RESPONSE_TO_ANTIGENIC_STIMULUS	3/100	32/7295	0.00929377	0.0928736	0.0798151	HMGB1/HMGB2/IGHG1	3
GOBP_MICROTUBULE_BASED_MOVEMENT	GOBP_MICROTUBULE_BASED_MOVEMENT	7/100	173/7295	0.00940777	0.0930531	0.0799694	KIFC1/KIF2C/CENPE/KIF18A/KIF22/KIF18B/KIF11	7
GOBP_CENTROSOME_SEPARATION	GOBP_CENTROSOME_SEPARATION	2/100	1970790	0.00944017	0.0930531	0.0799694	KIF11/AURKA	2
GOBP_RESPONSE_TO_IONIZING_RADIATION	GOBP_RESPONSE_TO_IONIZING_RADIATION	5/100	95/7295	0.00959008	0.0938921	0.0806904	RAD51AP1/ECT2/CCND1/TRIM13/BRCA2	5

## Sheet: Stiffness
ID	Description	GeneRatio	BgRatio	pvalue	p.adjust	qvalue	geneID	Count
GOBP_REGULATION_OF_BIOMINERALIZATION	GOBP_REGULATION_OF_BIOMINERALIZATION	17989	31/7295	4.94775e-05	0.0320687	0.0301533	TRPM4/SRGN/ROCK2/GPM6B	4
GOBP_NEGATIVE_REGULATION_OF_BIOMINERALIZATION	GOBP_NEGATIVE_REGULATION_OF_BIOMINERALIZATION	17958	1970820	6.00537e-05	0.0320687	0.0301533	TRPM4/SRGN/ROCK2	3
GOBP_MAINTENANCE_OF_LOCATION	GOBP_MAINTENANCE_OF_LOCATION	18080	169/7295	0.000119647	0.0425942	0.0400501	MEST/FTH1/GM2A/EHD1/SRGN/INSIG1/DBN1	7
GOBP_B_CELL_MEDIATED_IMMUNITY	GOBP_B_CELL_MEDIATED_IMMUNITY	18019	83/7295	0.000217415	0.0455139	0.0427955	IGHG4/SWAP70/HLA-DPA1/HLA-DMA/IGHG1	5
GOBP_B_CELL_RECEPTOR_SIGNALING_PATHWAY	GOBP_B_CELL_RECEPTOR_SIGNALING_PATHWAY	17989	46/7295	0.000238299	0.0455139	0.0427955	IGHG4/FOXP1/BLK/IGHG1	4
GOBP_LEUKOCYTE_MEDIATED_IMMUNITY	GOBP_LEUKOCYTE_MEDIATED_IMMUNITY	18080	191/7295	0.000255696	0.0455139	0.0427955	IGHG4/SWAP70/TRPM4/BLK/HLA-DPA1/HLA-DMA/IGHG1	7
GOBP_BIOMINERALIZATION	GOBP_BIOMINERALIZATION	17989	50/7295	0.000329742	0.0488661	0.0459474	TRPM4/SRGN/ROCK2/GPM6B	4
GOBP_LYMPHOCYTE_MEDIATED_IMMUNITY	GOBP_LYMPHOCYTE_MEDIATED_IMMUNITY	18050	144/7295	0.000370459	0.0488661	0.0459474	IGHG4/SWAP70/TRPM4/HLA-DPA1/HLA-DMA/IGHG1	6
GOBP_ADAPTIVE_IMMUNE_RESPONSE	GOBP_ADAPTIVE_IMMUNE_RESPONSE	18080	209/7295	0.000442548	0.0488661	0.0459474	IGHG4/SWAP70/TRPM4/PRDM1/HLA-DPA1/HLA-DMA/IGHG1	7
GOBP_REGULATION_OF_BONE_MINERALIZATION	GOBP_REGULATION_OF_BONE_MINERALIZATION	17958	23/7295	0.00045893	0.0488661	0.0459474	TRPM4/SRGN/GPM6B	3
GOBP_IMMUNE_EFFECTOR_PROCESS	GOBP_IMMUNE_EFFECTOR_PROCESS	18111	283/7295	0.000523958	0.0488661	0.0459474	IGHG4/FOXP1/SWAP70/TRPM4/BLK/HLA-DPA1/HLA-DMA/IGHG1	8
GOBP_ADAPTIVE_IMMUNE_RESPONSE_BASED_ON_SOMATIC_RECOMBINATION_OF_IMMUNE_RECEPTORS_BUILT_FROM_IMMUNOGLOBULIN_SUPERFAMILY_DOMAINS	GOBP_ADAPTIVE_IMMUNE_RESPONSE_BASED_ON_SOMATIC_RECOMBINATION_OF_IMMUNE_RECEPTORS_BUILT_FROM_IMMUNOGLOBULIN_SUPERFAMILY_DOMAINS	18050	155/7295	0.000549057	0.0488661	0.0459474	IGHG4/SWAP70/TRPM4/HLA-DPA1/HLA-DMA/IGHG1	6
GOBP_ACTIN_MEDIATED_CELL_CONTRACTION	GOBP_ACTIN_MEDIATED_CELL_CONTRACTION	17958	30/7295	0.00101791	0.0836249	0.0786301	MYL6/TRPM4/ACTC1	3
GOBP_REGULATION_OF_LYMPHOCYTE_ACTIVATION	GOBP_REGULATION_OF_LYMPHOCYTE_ACTIVATION	18080	245/7295	0.00113784	0.0845217	0.0794734	IGHG4/PRDM1/BLK/HLA-DPA1/HLA-DMA/HMGB3/IGHG1	7
GOBP_LYMPHOCYTE_ACTIVATION	GOBP_LYMPHOCYTE_ACTIVATION	18142	400/7295	0.0011871	0.0845217	0.0794734	IGHG4/FOXP1/SWAP70/PRDM1/BLK/HLA-DPA1/HLA-DMA/HMGB3/IGHG1	9
