# Supplementary material for: Integrating single-cell biophysical and transcriptomic features to resolve functional heterogeneity in mantle cell lymphoma
Source: Sci Adv. 2025 Dec 5;11(49):eady2963. doi: 10.1126/sciadv.ady2963 (PMC12680032; doi:10.1126/sciadv.ady2963)
Supplement: Supplementary file 2 — Tables S1 to S3 [file sciadv.ady2963_tables_s1_to_s3.zip › ady2963_table_s3.xlsx]

## Sheet: Genes correlated with mass
gene	rho	pval	qval	rsq
MAD2L1	0.554456	1.21347e-41	1.21347e-41	0.282537
TUBB2C	0.538754	5.54631e-39	5.54631e-39	0.307517
HMGB1	0.532104	6.74258e-38	6.74258e-38	0.249575
HMGB2	0.524038	1.29682e-36	1.29682e-36	0.249477
SPN	0.517525	1.33328e-35	1.33328e-35	0.180461
H2AFZ	0.508565	3.03204e-34	3.03204e-34	0.225738
TOP2A	0.498233	9.93918e-33	9.93918e-33	0.261241
TUBB	0.492844	5.85615e-32	5.85615e-32	0.176589
MLF1IP	0.487295	3.519e-31	3.519e-31	0.174277
UBE2C	0.485462	6.31853e-31	6.31853e-31	0.236427
KIFC1	0.480597	2.93635e-30	2.93635e-30	0.241671
CD99	0.479932	3.61615e-30	3.61615e-30	0.18763
CDCA8	0.478941	4.92686e-30	4.92686e-30	0.239195
TUBA1B	0.475368	1.49006e-29	1.49006e-29	0.164996
CTSB	0.474139	2.17362e-29	2.17362e-29	0.198072
BIRC5	0.47276	3.31469e-29	3.31469e-29	0.250319
TROAP	0.469595	8.66597e-29	8.66597e-29	0.242215
KIF2C	0.467843	1.46903e-28	1.46903e-28	0.226461
CDK1	0.467298	1.73025e-28	1.73025e-28	0.217331
PLBD1	0.465418	3.03511e-28	3.03511e-28	0.161475
CCNA2	0.459519	1.73055e-27	1.73055e-27	0.228345
CENPE	0.457912	2.76435e-27	2.76435e-27	0.205444
SMC4	0.455229	6.00933e-27	6.00933e-27	0.179846
GM2A	0.452218	1.42449e-26	1.42449e-26	0.190047
NCAPH	0.447234	5.8366e-26	5.8366e-26	0.167856
DHRSX	0.445918	8.43671e-26	8.43671e-26	0.119118
PLEKHA2	0.441961	2.52981e-25	2.52981e-25	0.173894
RAD51AP1	0.440577	3.70239e-25	3.70239e-25	0.131901
CENPN	0.439141	5.48594e-25	5.48594e-25	0.131232
BUB1	0.437202	9.30112e-25	9.30112e-25	0.195259
AURKB	0.435336	1.54094e-24	1.54094e-24	0.171904
MYL6B	0.433966	2.22842e-24	2.22842e-24	0.126851
KIF18A	0.433723	2.37851e-24	2.37851e-24	0.137321
IGHG1	0.432662	3.16015e-24	3.16015e-24	0.126317
HMGB3	0.430423	5.73759e-24	5.73759e-24	0.196018
CCNB1	0.429213	7.90455e-24	7.90455e-24	0.191075
GTSE1	0.428165	1.04206e-23	1.04206e-23	0.14485
CDCA5	0.428049	1.07459e-23	1.07459e-23	0.158487
YWHAE	0.427644	1.19519e-23	1.19519e-23	0.155312
KIF22	0.42617	1.7596e-23	1.7596e-23	0.168282
HLA-DPA1	0.426029	1.82541e-23	1.82541e-23	0.105433
REEP4	0.425849	1.91356e-23	1.91356e-23	0.149949
HMGB1P1	0.425577	2.05424e-23	2.05424e-23	0.110373
LDHAP4	0.42503	2.36948e-23	2.36948e-23	0.0835129
ECT2	0.423894	3.18435e-23	3.18435e-23	0.133932
NEIL3	0.423845	3.22476e-23	3.22476e-23	0.122261
CDC20	0.42231	4.7989e-23	4.7989e-23	0.207835
STMN1	0.41945	1.001e-22	1.001e-22	0.12684
HNRNPD	0.418991	1.12569e-22	1.12569e-22	0.12298
NDC80	0.418525	1.26783e-22	1.26783e-22	0.145582
H2AFZP3	0.418445	1.29387e-22	1.29387e-22	0.0738075
ASPM	0.418224	1.36899e-22	1.36899e-22	0.152369
CENPF	0.418129	1.40219e-22	1.40219e-22	0.192547
H2AFX	0.41681	1.96091e-22	1.96091e-22	0.149416
CCDC69	0.416752	1.9897e-22	1.9897e-22	0.145712
RUVBL2	0.416513	2.11381e-22	2.11381e-22	0.168832
PLK4	0.416238	2.26632e-22	2.26632e-22	0.103582
CCNF	0.415259	2.90279e-22	2.90279e-22	0.152986
ATF5	0.414901	3.17673e-22	3.17673e-22	0.0953176
TPX2	0.414678	3.35996e-22	3.35996e-22	0.191536
PRR11	0.414618	3.41114e-22	3.41114e-22	0.171737
CDKN3	0.413316	4.73112e-22	4.73112e-22	0.160518
ARHGDIB	0.41146	7.5222e-22	7.5222e-22	0.121915
KDELR1	0.409829	1.12785e-21	1.12785e-21	0.124718
CCND1	0.409317	1.2802e-21	1.2802e-21	0.125087
SWAP70	0.40905	1.36751e-21	1.36751e-21	0.122933
CLECL1	0.408972	1.394e-21	1.394e-21	0.114428
ARL6IP1	0.408727	1.48085e-21	1.48085e-21	0.233045
SHCBP1	0.408562	1.54254e-21	1.54254e-21	0.133296
HJURP	0.408522	1.5578e-21	1.5578e-21	0.131672
TRIM13	0.408073	1.74022e-21	1.74022e-21	0.0691317
KIF18B	0.406961	2.28695e-21	2.28695e-21	0.136751
PRC1	0.405694	3.1185e-21	3.1185e-21	0.182482
BLK	0.405492	3.27629e-21	3.27629e-21	0.136518
DEPDC1B	0.405431	3.32532e-21	3.32532e-21	0.167319
TRPM4	0.405071	3.63014e-21	3.63014e-21	0.153348
KPNA2	0.404989	3.70326e-21	3.70326e-21	0.204973
TRBC2	0.403303	5.57892e-21	5.57892e-21	0.146224
DTYMK	0.40145	8.72711e-21	8.72711e-21	0.145406
SPC24	0.401264	9.12802e-21	9.12802e-21	0.0942559
RSL1D1	0.3995	1.39365e-20	1.39365e-20	0.14176
BRCA2	0.398936	1.59452e-20	1.59452e-20	0.115762
TCL1A	0.398352	1.83311e-20	1.83311e-20	0.123123
RGS10	0.396059	3.15829e-20	3.15829e-20	0.10783
MEST	0.395977	3.22046e-20	3.22046e-20	0.110978
SPC25	0.395926	3.25907e-20	3.25907e-20	0.0842235
CKS1B	0.395443	3.65256e-20	3.65256e-20	0.140649
TMEM194A	0.395304	3.77503e-20	3.77503e-20	0.103745
PLK1	0.394501	4.56011e-20	4.56011e-20	0.197725
CDCA3	0.393472	5.80635e-20	5.80635e-20	0.14763
KIF11	0.393292	6.05572e-20	6.05572e-20	0.120266
DDX12	0.393223	6.15468e-20	6.15468e-20	0.079654
HIST1H3G	0.393127	6.29543e-20	6.29543e-20	0.0628125
FABP5	0.392417	7.43167e-20	7.43167e-20	0.0736377
TUBB4Q	0.388271	1.9433e-19	1.9433e-19	0.0959862
DPAGT1	0.386788	2.73145e-19	2.73145e-19	0.119058
AURKA	0.386699	2.78749e-19	2.78749e-19	0.160396
CCNB2	0.385781	3.4389e-19	3.4389e-19	0.180922
ETV6	0.383866	5.31542e-19	5.31542e-19	0.121456
ZWINT	0.383199	6.18276e-19	6.18276e-19	0.133899
CENPW	0.382664	6.97708e-19	6.97708e-19	0.0873297
TBL1XR1	0.382184	7.77534e-19	7.77534e-19	0.112267
CKAP2L	0.38204	8.03122e-19	8.03122e-19	0.138
MKI67	0.381736	8.60078e-19	8.60078e-19	0.14694
CCDC123	0.380815	1.05789e-18	1.05789e-18	0.0660373
CD79A	0.378481	1.78233e-18	1.78233e-18	0.107863
TRIM59	0.377782	2.08197e-18	2.08197e-18	0.143214
TUBA1C	0.374184	4.60551e-18	4.60551e-18	0.181038
MND1	0.37413	4.66034e-18	4.66034e-18	0.0697415
RACGAP1	0.373728	5.08882e-18	5.08882e-18	0.127131
DBF4	0.372351	6.87508e-18	6.87508e-18	0.108501
NEIL2	0.369963	1.15419e-17	1.15419e-17	0.0889376
PKMYT1	0.369606	1.24659e-17	1.24659e-17	0.0766229
UTS2D	0.369049	1.40583e-17	1.40583e-17	0.0463629
CKAP2	0.367876	1.80905e-17	1.80905e-17	0.107084
MYBL2	0.367208	2.08721e-17	2.08721e-17	0.0858507
FMNL3	0.366924	2.21827e-17	2.21827e-17	0.0823901
CALM3	0.364716	3.55013e-17	3.55013e-17	0.119481
LDHA	0.364016	4.11765e-17	4.11765e-17	0.0912704
NUF2	0.363576	4.5185e-17	4.5185e-17	0.0963786
SCLT1	0.363132	4.96332e-17	4.96332e-17	0.139334
SOAT1	0.36172	6.68009e-17	6.68009e-17	0.0510746
OSTC	0.361424	7.10803e-17	7.10803e-17	0.11497
XRCC2	0.36138	7.17477e-17	7.17477e-17	0.0702783
SPOCK2	0.360306	8.98324e-17	8.98324e-17	0.06392
GSPT1	0.360242	9.10307e-17	9.10307e-17	0.0885408
CKS2	0.359446	1.0748e-16	1.0748e-16	0.0944181
SGOL2	0.358941	1.19384e-16	1.19384e-16	0.114765
KLHL14	0.358837	1.21984e-16	1.21984e-16	0.0894505
KIF23	0.357633	1.56588e-16	1.56588e-16	0.0899845
NCAPG	0.357503	1.60847e-16	1.60847e-16	0.0733956
SPAG5	0.356402	2.01896e-16	2.01896e-16	0.0923676
TRIP13	0.356269	2.07529e-16	2.07529e-16	0.078105
ATP1B3	0.355642	2.3609e-16	2.3609e-16	0.100637
ANLN	0.35551	2.42572e-16	2.42572e-16	0.0692948
DLGAP5	0.354417	3.03501e-16	3.03501e-16	0.126527
C14orf145	0.354166	3.19507e-16	3.19507e-16	0.0738103
ARID5B	0.35295	4.09384e-16	4.09384e-16	0.0752154
EHD1	0.352552	4.43934e-16	4.43934e-16	0.114014
WBP11	0.352437	4.54405e-16	4.54405e-16	0.0808229
NUP107	0.351563	5.42557e-16	5.42557e-16	0.0998565
NINL	0.350648	6.52845e-16	6.52845e-16	0.0519119
SRGN	0.350351	6.93189e-16	6.93189e-16	0.0569073
COMMD2	0.349981	7.46889e-16	7.46889e-16	0.0786989
KIF4A	0.349922	7.55703e-16	7.55703e-16	0.11695
STRAP	0.349481	8.2594e-16	8.2594e-16	0.10178
CLEC2D	0.349425	8.3516e-16	8.3516e-16	0.0861061
SMARCA5	0.349268	8.61983e-16	8.61983e-16	0.0988591
TK1	0.348632	9.79274e-16	9.79274e-16	0.0949373
PIF1	0.348519	1.00171e-15	1.00171e-15	0.101362
DBN1	0.348238	1.05982e-15	1.05982e-15	0.0989099
PINX1	0.348045	1.10136e-15	1.10136e-15	0.063919
TPM4	0.347727	1.17362e-15	1.17362e-15	0.130217
CEP70	0.347577	1.20953e-15	1.20953e-15	0.122396
TUBB2A	0.347171	1.3115e-15	1.3115e-15	0.0578046
GAPDH	0.347012	1.69778e-15	1.69778e-15	0.0776156
HMGN2	0.345779	1.72965e-15	1.72965e-15	0.0993474
GINS1	0.345734	1.74539e-15	1.74539e-15	0.067212
TRAPPC4	0.344163	2.38117e-15	2.38117e-15	0.087547
TYMS	0.343755	2.58082e-15	2.58082e-15	0.0843264
RASSF6	0.343064	2.95669e-15	2.95669e-15	0.0940015
CASC5	0.342995	2.99697e-15	2.99697e-15	0.0538308
HN1	0.342942	3.02818e-15	3.02818e-15	0.155113
ESPL1	0.342114	3.56176e-15	3.56176e-15	0.0776501
BCL2A1	0.341917	3.70161e-15	3.70161e-15	0.0877193
TTF2	0.341759	3.81803e-15	3.81803e-15	0.0779831
HMMR	0.341729	3.84071e-15	3.84071e-15	0.106686
FYTTD1	0.341339	4.14502e-15	4.14502e-15	0.0913354
FAM72B	0.341056	4.37993e-15	4.37993e-15	0.0482037
FHL1	0.340852	4.55768e-15	4.55768e-15	0.0768237
TUBB2B	0.339991	5.38899e-15	5.38899e-15	0.0334544
C11orf82	0.338575	7.0904e-15	7.0904e-15	0.0732207
ZNF195	0.338424	7.30046e-15	7.30046e-15	0.0758077
MELK	0.337666	8.45033e-15	8.45033e-15	0.0590437
HLA-DMB	0.337424	8.85281e-15	8.85281e-15	0.0971126
C21orf45	0.337421	8.85937e-15	8.85937e-15	0.0570678
KIF15	0.337315	9.0409e-15	9.0409e-15	0.0531202
ANXA5	0.336245	1.1103e-14	1.1103e-14	0.0870988
PRMT1	0.335655	1.24317e-14	1.24317e-14	0.0875186
COPS4	0.335505	1.27933e-14	1.27933e-14	0.0981298
VDAC3	0.335456	1.29144e-14	1.29144e-14	0.110748
AEBP2	0.334558	1.53284e-14	1.53284e-14	0.045795
CENPH	0.334525	1.54246e-14	1.54246e-14	0.0551542
APOLD1	0.332342	2.33369e-14	2.33369e-14	0.0706064
RNF26	0.331724	2.6227e-14	2.6227e-14	0.103056
SSBP2	0.330617	3.22993e-14	3.22993e-14	0.0466395
ENO3	0.330134	3.53599e-14	3.53599e-14	0.075929
SLC38A1	0.329567	3.93198e-14	3.93198e-14	0.0872884
RNF5P1	0.329458	4.01321e-14	4.01321e-14	0.0887755
UCHL3	0.328981	4.38752e-14	4.38752e-14	0.0447243
CENPM	0.327081	6.2473e-14	6.2473e-14	0.0690617
FAM158A	0.326975	6.37126e-14	6.37126e-14	0.0688793
GGH	0.326534	6.91276e-14	6.91276e-14	0.0617543
CLEC17A	0.32615	7.42114e-14	7.42114e-14	0.0746069
INCENP	0.326143	7.43047e-14	7.43047e-14	0.0455894
RDBP	0.325908	7.76105e-14	7.76105e-14	0.0902165
NUDT1	0.325217	8.81457e-14	8.81457e-14	0.0747108
RRM2	0.325091	9.02189e-14	9.02189e-14	0.0607819
HMBS	0.32415	1.07228e-13	1.07228e-13	0.071971
KIF14	0.32379	1.14544e-13	1.14544e-13	0.0602861
RASAL1	0.323519	1.20374e-13	1.20374e-13	0.0869597
ARHGAP19	0.323511	1.20541e-13	1.20541e-13	0.0618653
UBE2D3	0.322968	1.3312e-13	1.3312e-13	0.0894735
UBA6	0.32257	1.43146e-13	1.43146e-13	0.0677788
NET1	0.32232	1.49817e-13	1.49817e-13	0.0542343
SIT1	0.322191	1.53373e-13	1.53373e-13	0.0869198
ZNF827	0.322124	1.55263e-13	1.55263e-13	0.0662388
VPS26A	0.321937	1.60636e-13	1.60636e-13	0.0575441
POLR2C	0.321582	1.71352e-13	1.71352e-13	0.0711342
NDUFAF3	0.321164	1.84842e-13	1.84842e-13	0.0701403
SEPX1	0.321116	1.86463e-13	1.86463e-13	0.0953253
KIAA0101	0.320907	1.93645e-13	1.93645e-13	0.0652509
FAM72D	0.320477	2.09348e-13	2.09348e-13	0.0457874
BZRAP1	0.319588	2.45779e-13	2.45779e-13	0.0585617
MYL6	0.319541	3.31262e-13	3.31262e-13	0.0814843
C11orf51	0.319329	2.57517e-13	2.57517e-13	0.0456873
PBRM1	0.319236	2.61887e-13	2.61887e-13	0.0609476
HERPUD1	0.31892	2.77215e-13	2.77215e-13	0.0914427
KBTBD8	0.31879	2.83732e-13	2.83732e-13	0.0687125
FAM83D	0.318607	2.93247e-13	2.93247e-13	0.0860382
SAE1	0.31836	3.06554e-13	3.06554e-13	0.0821964
POLQ	0.318002	3.26873e-13	3.26873e-13	0.051285
WDR62	0.317812	3.38201e-13	3.38201e-13	0.0737088
TACC3	0.317491	3.58206e-13	3.58206e-13	0.105042
NCAPD2	0.317348	3.67428e-13	3.67428e-13	0.0991825
ZYX	0.31696	3.93816e-13	3.93816e-13	0.0638192
ZC3H7A	0.316679	4.14045e-13	4.14045e-13	0.0705096
BCL2L12	0.316661	4.15429e-13	4.15429e-13	0.0753621
SPAG16	0.316657	4.157e-13	4.157e-13	0.0649039
MAK16	0.316559	4.23066e-13	4.23066e-13	0.0428115
OBFC2A	0.316467	4.30053e-13	4.30053e-13	0.0726472
ACOXL	0.316311	4.42169e-13	4.42169e-13	0.0460289
EBPL	0.31592	4.74015e-13	4.74015e-13	0.0368622
2009-09-01	0.31579	4.85062e-13	4.85062e-13	0.0439223
CEP57	0.315489	5.11714e-13	5.11714e-13	0.0667272
PAAF1	0.314765	5.81814e-13	5.81814e-13	0.0447178
MED29	0.313564	7.19328e-13	7.19328e-13	0.0714371
ODF2L	0.313225	7.63514e-13	7.63514e-13	0.0239747
SGCB	0.312991	7.95658e-13	7.95658e-13	0.0419926
PABPC1	0.312985	7.96571e-13	7.96571e-13	0.0631928
CREB3L2	0.312841	8.16974e-13	8.16974e-13	0.0585232
CWC15	0.31207	9.35245e-13	9.35245e-13	0.0460686
ARHGEF3	0.311926	9.5926e-13	9.5926e-13	0.0511897
CASP3	0.311824	9.76441e-13	9.76441e-13	0.0658569
TMEM160	0.311769	9.85995e-13	9.85995e-13	0.085005
WEE1	0.311635	1.00934e-12	1.00934e-12	0.0739975
TCL1B	0.311203	1.08849e-12	1.08849e-12	0.0846581
SGOL1	0.310781	1.17179e-12	1.17179e-12	0.0618859
NXT2	0.310723	1.18372e-12	1.18372e-12	0.0584519
C15orf42	0.310483	1.23431e-12	1.23431e-12	0.0688956
BRCA1	0.309886	1.36923e-12	1.36923e-12	0.0633374
SKA3	0.309487	1.46752e-12	1.46752e-12	0.0320113
SMS	0.30926	1.52664e-12	1.52664e-12	0.0789865
C15orf23	0.309204	1.54139e-12	1.54139e-12	0.0759143
PLXND1	0.308748	1.66824e-12	1.66824e-12	0.047569
HSBP1	0.308698	1.68252e-12	1.68252e-12	0.0724288
SKA1	0.308585	1.71577e-12	1.71577e-12	0.0648172
STIL	0.308518	1.73574e-12	1.73574e-12	0.0424584
MLLT11	0.308448	1.75714e-12	1.75714e-12	0.0837611
CRCP	0.308195	1.83561e-12	1.83561e-12	0.0603699
EI24	0.308141	1.8528e-12	1.8528e-12	0.0457375
KIAA1731	0.30795	1.91483e-12	1.91483e-12	0.0323787
PARL	0.307785	1.96994e-12	1.96994e-12	0.0680474
PSD3	0.307655	2.01459e-12	2.01459e-12	0.0448439
SLC29A1	0.307557	2.0491e-12	2.0491e-12	0.0719439
PARVG	0.307463	2.08255e-12	2.08255e-12	0.0431933
ZCCHC17	0.307378	2.11337e-12	2.11337e-12	0.0528712
DBF4B	0.306288	2.54841e-12	2.54841e-12	0.0360778
RBMX	0.305674	2.8311e-12	2.8311e-12	0.0913211
CTSC	0.30518	3.08044e-12	3.08044e-12	0.0674262
NUP54	0.304958	3.19946e-12	3.19946e-12	0.0838009
PTTG1	0.304894	3.23442e-12	3.23442e-12	0.100588
HLA-DRA	0.304892	3.23559e-12	3.23559e-12	0.0476691
KIF20B	0.304766	3.30603e-12	3.30603e-12	0.0817897
RSPRY1	0.304609	3.39547e-12	3.39547e-12	0.060373
PAFAH1B2	0.304177	3.65488e-12	3.65488e-12	0.0756396
DDX47	0.303909	3.82493e-12	3.82493e-12	0.05461
KIF20A	0.303494	4.10436e-12	4.10436e-12	0.0790844
C12orf48	0.303358	4.19988e-12	4.19988e-12	0.0593452
BUB1B	0.303292	4.24679e-12	4.24679e-12	0.0454541
RTTN	0.303159	4.34389e-12	4.34389e-12	0.026647
FAM76B	0.30246	4.88904e-12	4.88904e-12	0.0541418
RNF214	0.302423	4.91969e-12	4.91969e-12	0.0142519
PNRC2	0.30212	5.17796e-12	5.17796e-12	0.05325
GAR1	0.302097	5.19838e-12	5.19838e-12	0.0668968
HS2ST1	0.301834	5.43398e-12	5.43398e-12	0.054625
LEPROTL1	0.301651	5.60471e-12	5.60471e-12	0.0418036
SUV39H2	0.301578	5.67321e-12	5.67321e-12	0.0747747
SPATA13	0.301294	5.95153e-12	5.95153e-12	0.0735435
TSR2	0.301109	6.13937e-12	6.13937e-12	0.0671576
CENPI	0.30096	6.29535e-12	6.29535e-12	0.0335779
TPRA1	0.300829	6.43544e-12	6.43544e-12	0.0290517
IGHG4	0.300247	7.09535e-12	7.09535e-12	0.0407557
KLHL7	0.300095	7.27842e-12	7.27842e-12	0.0613604
ALG8	0.299199	8.45435e-12	8.45435e-12	0.0461419
ARHGAP11A	0.299021	8.70842e-12	8.70842e-12	0.0467686
ZDHHC2	0.298828	8.99371e-12	8.99371e-12	0.0302008
C16orf59	0.298416	9.63153e-12	9.63153e-12	0.0640757
SDCBP	0.2982	9.98376e-12	9.98376e-12	0.0569697
M6PR	0.298031	1.02676e-11	1.02676e-11	0.0663814
PSMD8	0.297287	1.16178e-11	1.16178e-11	0.0691369
CALR	0.29658	1.3059e-11	1.3059e-11	0.0909277
CCDC18	0.296174	1.39638e-11	1.39638e-11	0.0611479
ELP3	0.296022	1.4317e-11	1.4317e-11	0.0319635
HLA-DMA	0.295005	1.69231e-11	1.69231e-11	0.092013
SCAMP5	0.294853	1.73513e-11	1.73513e-11	0.0545128
TP63	0.294582	1.81402e-11	1.81402e-11	0.034788
CCDC34	0.294501	1.83828e-11	1.83828e-11	0.0228178
ARHGAP11B	0.29432	1.89359e-11	1.89359e-11	0.0473644
NUP93	0.294057	1.97683e-11	1.97683e-11	0.0608376
PRPF31	0.293967	2.0061e-11	2.0061e-11	0.079241
TMPO	0.293744	2.08066e-11	2.08066e-11	0.0711714
ESCO2	0.293632	2.119e-11	2.119e-11	0.0425452
LSM4	0.293337	2.22365e-11	2.22365e-11	0.0747312
EVI2A	0.293317	2.23072e-11	2.23072e-11	0.0610331
MAGOHB	0.293049	2.33037e-11	2.33037e-11	0.0382682
FANCI	0.292956	2.36583e-11	2.36583e-11	0.0432251
IFT46	0.292675	2.47683e-11	2.47683e-11	0.0397202
HAUS6	0.292194	2.67799e-11	2.67799e-11	0.0390229
MASTL	0.292131	2.70584e-11	2.70584e-11	0.0373716
C4orf21	0.291308	3.09186e-11	3.09186e-11	0.0333054
FOXM1	0.291252	3.1199e-11	3.1199e-11	0.0427983
CCDC150	0.291133	3.18065e-11	3.18065e-11	0.0324156
TWF2	0.291091	3.20205e-11	3.20205e-11	0.0585317
SSR3	0.291047	3.22484e-11	3.22484e-11	0.0770575
DCK	0.290917	3.29331e-11	3.29331e-11	0.0697496
ORC6	0.290492	3.52717e-11	3.52717e-11	0.0301157
POLR2B	0.290102	3.75611e-11	3.75611e-11	0.0653891
KCTD9	0.289941	3.85509e-11	3.85509e-11	0.0559999
GRAP	0.289734	3.98508e-11	3.98508e-11	0.0748373
MCCC1	0.288939	4.52764e-11	4.52764e-11	0.0553205
PTGES3	0.288885	4.56729e-11	4.56729e-11	0.0751206
BAZ2B	0.287953	5.30209e-11	5.30209e-11	0.0182512
PROSC	0.2876	5.60936e-11	5.60936e-11	0.038626
BCAT2	0.287302	5.88221e-11	5.88221e-11	0.0588202
GSTCD	0.287289	5.8938e-11	5.8938e-11	0.0381313
BUB3	0.28726	5.92164e-11	5.92164e-11	0.0900336
REST	0.286963	6.20775e-11	6.20775e-11	0.0584712
IFITM1	0.286828	6.34226e-11	6.34226e-11	0.0635025
ZNF331	0.286353	6.83929e-11	6.83929e-11	0.0232401
FAM64A	0.286156	7.05702e-11	7.05702e-11	0.112524
ARHGAP25	0.285089	8.35406e-11	8.35406e-11	0.0664625
ZC3HC1	0.284966	8.51786e-11	8.51786e-11	0.0478228
GPI	0.284493	9.17831e-11	9.17831e-11	0.0644624
2011-09-01	0.284203	9.60602e-11	9.60602e-11	0.0273825
ITM2B	0.28392	1.0043e-10	1.0043e-10	0.0620358
PLAGL1	0.282865	1.18499e-10	1.18499e-10	0.0176968
TMEM208	0.28285	1.18777e-10	1.18777e-10	0.0578009
ARRDC1	0.282817	1.19407e-10	1.19407e-10	0.0388121
CALM2	0.282669	1.22205e-10	1.22205e-10	0.0767423
C14orf143	0.282418	1.2709e-10	1.2709e-10	0.0331745
C12orf43	0.282043	1.34747e-10	1.34747e-10	0.0318605
TRAF3	0.281932	1.37105e-10	1.37105e-10	0.0358413
SKA2	0.281721	1.41683e-10	1.41683e-10	0.0706041
CEP164	0.281405	1.48838e-10	1.48838e-10	0.0218434
TAS2R14	0.280876	1.61592e-10	1.61592e-10	0.0517377
ASF1B	0.280552	1.69911e-10	1.69911e-10	0.0708674
FAM114A1	0.280227	1.78699e-10	1.78699e-10	0.0147937
C5orf17	0.28005	1.83655e-10	1.83655e-10	0.030397
INPP5F	0.280044	1.83832e-10	1.83832e-10	0.0247692
DYNC1LI2	0.279817	1.90376e-10	1.90376e-10	0.0429843
C16orf58	0.279742	1.92613e-10	1.92613e-10	0.0300287
CNBP	0.279734	1.92844e-10	1.92844e-10	0.0547172
ZNF280B	0.279716	1.93379e-10	1.93379e-10	0.0594988
FOXRED1	0.279639	1.95693e-10	1.95693e-10	0.0389079
FANCD2	0.279197	2.0952e-10	2.0952e-10	0.038588
MAGED2	0.27862	2.28992e-10	2.28992e-10	0.0681132
HLTF	0.278465	2.34497e-10	2.34497e-10	0.0623804
HLA-DOA	0.278358	2.38401e-10	2.38401e-10	0.0560201
FCGRT	0.27826	2.42028e-10	2.42028e-10	0.0309491
NUDT15	0.277734	2.62375e-10	2.62375e-10	0.0297379
C7orf68	0.277643	2.6605e-10	2.6605e-10	0.043906
SNUPN	0.277358	2.77917e-10	2.77917e-10	0.0593754
FDFT1	0.277019	2.92709e-10	2.92709e-10	0.0896886
SNN	0.27687	2.9948e-10	2.9948e-10	0.066614
LIN54	0.276826	3.01497e-10	3.01497e-10	0.0346708
PEPD	0.276755	3.04767e-10	3.04767e-10	0.0808943
MYH11	0.276737	3.05606e-10	3.05606e-10	0.0895899
LRTOMT	0.276609	3.11643e-10	3.11643e-10	0.0241388
PHACTR2	0.275768	3.5421e-10	3.5421e-10	0.0468636
GOLGA7	0.275665	3.59811e-10	3.59811e-10	0.0335747
HBS1L	0.275445	3.72032e-10	3.72032e-10	0.051803
CENPJ	0.275145	3.89366e-10	3.89366e-10	0.0219093
SCARB2	0.274433	4.33713e-10	4.33713e-10	0.0476441
DDX10	0.2743	4.42537e-10	4.42537e-10	0.0458419
CHTF18	0.273859	4.73008e-10	4.73008e-10	0.0310262
NOSIP	0.273727	4.82566e-10	4.82566e-10	0.0632161
MPP6	0.273587	4.92824e-10	4.92824e-10	0.0244065
FAM118A	0.273492	4.99934e-10	4.99934e-10	0.0440612
C10orf125	0.273338	5.11658e-10	5.11658e-10	0.0388129
NUSAP1	0.273336	5.11836e-10	5.11836e-10	0.0626112
MZT1	0.273202	5.22257e-10	5.22257e-10	0.0430809
ERAP2	0.272992	5.39017e-10	5.39017e-10	0.047012
LAGE3	0.272707	5.62662e-10	5.62662e-10	0.0425377
SLC1A4	0.272561	5.75077e-10	5.75077e-10	0.0328192
BAK1	0.27237	5.91828e-10	5.91828e-10	0.0628686
PLA2G12A	0.272298	5.98213e-10	5.98213e-10	0.0464537
TMSB15B	0.272297	5.98364e-10	5.98364e-10	0.0338674
CHEK1	0.272256	6.02032e-10	6.02032e-10	0.0422658
RAD54L	0.272226	6.04699e-10	6.04699e-10	0.0422942
CLPTM1	0.272151	6.11604e-10	6.11604e-10	0.0514997
HAUS7	0.272112	6.15132e-10	6.15132e-10	0.0223148
OIP5	0.271889	6.36013e-10	6.36013e-10	0.0367023
HMGB1P10	0.271623	6.6187e-10	6.6187e-10	0.0328263
DCUN1D1	0.271618	6.62409e-10	6.62409e-10	0.040236
CDK2AP1	0.271312	6.93393e-10	6.93393e-10	0.0285191
PGRMC1	0.270978	7.28793e-10	7.28793e-10	0.0467917
CASP2	0.270978	7.2883e-10	7.2883e-10	0.0838644
CWF19L2	0.270974	7.29257e-10	7.29257e-10	0.0244662
C4orf46	0.270839	7.44038e-10	7.44038e-10	0.0191252
FUCA1	0.270269	8.09994e-10	8.09994e-10	0.0463033
CCDC66	0.269394	9.22278e-10	9.22278e-10	0.027283
C4orf41	0.269329	9.31237e-10	9.31237e-10	0.0175763
CDCA7	0.268959	9.8368e-10	9.8368e-10	0.0545729
C20orf196	0.268765	1.01236e-09	1.01236e-09	0.021504
FBXO43	0.268699	1.02227e-09	1.02227e-09	0.0383995
HYOU1	0.267918	1.14702e-09	1.14702e-09	0.0359551
ING3	0.26774	1.17754e-09	1.17754e-09	0.0380925
H2AFV	0.267635	1.19594e-09	1.19594e-09	0.0656262
TMEM48	0.267072	1.29909e-09	1.29909e-09	0.0255558
MCM10	0.267038	1.30542e-09	1.30542e-09	0.0180593
POLD1	0.266904	1.33142e-09	1.33142e-09	0.0393947
RBM7	0.266903	1.33154e-09	1.33154e-09	0.0402508
PKM2	0.266882	1.3358e-09	1.3358e-09	0.0372129
ALS2CR4	0.26687	1.33802e-09	1.33802e-09	0.0434093
ABHD12	0.266782	1.35556e-09	1.35556e-09	0.0451624
RRAGA	0.26651	1.41061e-09	1.41061e-09	0.0322818
EWSR1	0.2665	1.41271e-09	1.41271e-09	0.0595792
FABP5P7	0.26637	1.43974e-09	1.43974e-09	0.00989106
STK33	0.266125	1.49222e-09	1.49222e-09	0.0440478
TNFRSF10A	0.265939	1.53333e-09	1.53333e-09	0.0358969
LLPH	0.265815	1.56135e-09	1.56135e-09	0.0435155
ESCO1	0.26532	1.6783e-09	1.6783e-09	0.0381919
EIF4G2	0.265262	1.69258e-09	1.69258e-09	0.0548481
PPP2R2A	0.264835	1.80106e-09	1.80106e-09	0.0132333
NUTF2	0.264732	1.82835e-09	1.82835e-09	0.0597625
RAD21	0.264689	1.8399e-09	1.8399e-09	0.0604967
KIAA1467	0.264685	1.84082e-09	1.84082e-09	0.0584632
ITPR2	0.264452	1.90426e-09	1.90426e-09	0.0672946
RWDD3	0.26441	1.91589e-09	1.91589e-09	0.016132
ZNF551	0.26439	1.92157e-09	1.92157e-09	0.0495593
RAD54B	0.264362	1.92933e-09	1.92933e-09	0.0199032
DPYD	0.264188	1.97852e-09	1.97852e-09	0.022085
PTMA	0.263777	2.42101e-09	2.42101e-09	0.0463643
SLC4A1AP	0.263777	2.10002e-09	2.10002e-09	0.0456244
MLST8	0.263728	2.11494e-09	2.11494e-09	0.047627
EXO1	0.263662	2.13515e-09	2.13515e-09	0.012201
MED4	0.263645	2.14059e-09	2.14059e-09	0.0436568
ACTL6A	0.263642	2.14137e-09	2.14137e-09	0.0592457
BCL2L13	0.26354	2.17337e-09	2.17337e-09	0.0271176
SASS6	0.262977	2.35737e-09	2.35737e-09	0.0269253
BCKDK	0.262728	2.44363e-09	2.44363e-09	0.0389501
R3HCC1	0.262597	2.49015e-09	2.49015e-09	0.0413491
BUD13	0.262454	2.54196e-09	2.54196e-09	0.0366514
CCDC75	0.262282	2.60581e-09	2.60581e-09	0.0211383
ZCCHC11	0.262224	2.62759e-09	2.62759e-09	0.038857
IMPDH1	0.262161	2.65165e-09	2.65165e-09	0.0590434
METAP1	0.262148	2.65642e-09	2.65642e-09	0.056988
NMT2	0.262021	2.70541e-09	2.70541e-09	0.0190593
DDX19B	0.261708	2.82981e-09	2.82981e-09	0.0296876
TRIOBP	0.261646	2.8551e-09	2.8551e-09	0.00940578
LDHB	0.260696	3.27125e-09	3.27125e-09	0.0645806
INSIG1	0.260487	3.37024e-09	3.37024e-09	0.0475382
PTMAP5	0.260413	3.40628e-09	3.40628e-09	0.039813
SENP2	0.2604	3.41232e-09	3.41232e-09	0.0247966
MPHOSPH6	0.260301	3.46127e-09	3.46127e-09	0.0453326
ORC1	0.260154	3.53429e-09	3.53429e-09	0.0387862
MAGT1	0.260046	3.58896e-09	3.58896e-09	0.0445221
PDHX	0.259994	3.61579e-09	3.61579e-09	0.0236371
CYB5B	0.259978	3.624e-09	3.624e-09	0.0651335
C22orf29	0.259434	3.91593e-09	3.91593e-09	0.0458032
LMNB1	0.25923	4.03131e-09	4.03131e-09	0.0492433
SUV39H1	0.259183	4.05805e-09	4.05805e-09	0.0233648
SMC2	0.259059	4.13037e-09	4.13037e-09	0.037802
HOOK3	0.258948	4.19558e-09	4.19558e-09	0.0337363
NUBP1	0.25865	4.3769e-09	4.3769e-09	0.0302016
CHEK2	0.258477	4.48549e-09	4.48549e-09	0.0482527
FTH1	0.258466	4.49223e-09	4.49223e-09	0.0427924
ALOX5AP	0.258312	4.59153e-09	4.59153e-09	0.0467815
EXOSC1	0.258237	4.64074e-09	4.64074e-09	0.0422395
MTF2	0.258154	4.69494e-09	4.69494e-09	0.0495657
KIAA1967	0.258121	4.71697e-09	4.71697e-09	0.037909
ADK	0.258067	4.75338e-09	4.75338e-09	0.0448623
CLPB	0.258035	4.77504e-09	4.77504e-09	0.0314673
UBE2V2	0.257794	4.94031e-09	4.94031e-09	0.0433282
GAPDHP63	0.257779	4.95088e-09	4.95088e-09	0.0317016
E2F8	0.257712	4.99769e-09	4.99769e-09	0.0176498
KIF4B	0.257703	5.00381e-09	5.00381e-09	0.0396
GPX4	0.257697	5.00818e-09	5.00818e-09	0.0430673
VRK1	0.257667	5.02966e-09	5.02966e-09	0.0410377
LASS5	0.257525	5.13154e-09	5.13154e-09	0.0580682
USP10	0.257489	5.15726e-09	5.15726e-09	0.0562091
RRP7A	0.257446	5.18886e-09	5.18886e-09	0.0517792
ATP5B	0.257148	5.41137e-09	5.41137e-09	0.0511478
DGCR6L	0.256932	5.57852e-09	5.57852e-09	0.0351042
SPATA5	0.256757	5.71741e-09	5.71741e-09	0.0339878
CCDC82	0.256555	5.88218e-09	5.88218e-09	0.0321943
NUP133	0.256114	6.2579e-09	6.2579e-09	0.028238
CTU2	0.256034	6.32781e-09	6.32781e-09	0.0314405
ATP6V1B2	0.255822	6.51879e-09	6.51879e-09	0.035015
USPL1	0.255567	6.75539e-09	6.75539e-09	0.0226388
CD37	0.255534	6.78666e-09	6.78666e-09	0.0484481
CKAP5	0.2555	6.81907e-09	6.81907e-09	0.0443846
PMM2	0.255232	7.07899e-09	7.07899e-09	0.0266812
BLVRA	0.254993	7.31924e-09	7.31924e-09	0.0273241
MTMR2	0.254434	7.91271e-09	7.91271e-09	0.0228178
ERICH1	0.254067	8.32668e-09	8.32668e-09	0.0212447
IFT122	0.254014	8.38888e-09	8.38888e-09	0.0538666
MRPL28	0.254012	8.39084e-09	8.39084e-09	0.0566039
NUDT21	0.253866	8.56236e-09	8.56236e-09	0.040934
MESDC2	0.253756	8.69477e-09	8.69477e-09	0.0513772
NARS2	0.253271	9.29887e-09	9.29887e-09	0.04057
ZNHIT6	0.253262	9.31059e-09	9.31059e-09	0.0328431
ODF2	0.253148	9.45919e-09	9.45919e-09	0.0646968
ZWILCH	0.253052	9.58539e-09	9.58539e-09	0.0280376
C11orf1	0.253027	9.61932e-09	9.61932e-09	0.0131478
ITFG1	0.252891	9.80114e-09	9.80114e-09	0.0345714
GRSF1	0.25215	1.08575e-08	1.08575e-08	0.0528372
PHF17	0.252031	1.1037e-08	1.1037e-08	0.023324
PAFAH1B3	0.252012	1.10656e-08	1.10656e-08	0.048669
H2AFJ	0.251874	1.12787e-08	1.12787e-08	0.0240547
HMGN2L5	0.251862	1.12975e-08	1.12975e-08	0.0144521
TOP1	0.251701	1.15498e-08	1.15498e-08	0.0499252
C5orf34	0.251658	1.1619e-08	1.1619e-08	0.0487885
HCFC1	0.25154	1.1809e-08	1.1809e-08	0.0616847
ACTB	0.251089	1.4105e-08	1.4105e-08	0.0370086
TSGA14	0.250478	1.36597e-08	1.36597e-08	0.0317189
TMEM123	0.250284	1.40282e-08	1.40282e-08	0.0301114
NDE1	0.250265	1.40638e-08	1.40638e-08	0.0545445
KIF21A	0.250252	1.40898e-08	1.40898e-08	0.0290232
NAE1	0.249798	1.49908e-08	1.49908e-08	0.0522298
DCAKD	0.249584	1.54341e-08	1.54341e-08	0.0126056
EIF3FP3	0.249536	1.5536e-08	1.5536e-08	0.0334461
SEC31A	0.249215	1.62299e-08	1.62299e-08	0.0556707
GNL3	0.249072	1.655e-08	1.655e-08	0.0438788
ACAD9	0.248982	1.6754e-08	1.6754e-08	0.0476279
GEMIN6	0.248909	1.69198e-08	1.69198e-08	0.0379293
CD5	0.248722	1.73549e-08	1.73549e-08	0.0658497
PDLIM7	0.24869	1.74299e-08	1.74299e-08	0.0369249
E4F1	0.248598	1.76513e-08	1.76513e-08	0.0417567
LMO4	0.248568	1.7721e-08	1.7721e-08	0.0429783
SPDYE3	0.248376	1.81893e-08	1.81893e-08	0.00601119
ITGAE	0.248344	1.82683e-08	1.82683e-08	0.0537462
COPG2	0.248293	1.83968e-08	1.83968e-08	0.0272268
AP2M1	0.248241	1.85248e-08	1.85248e-08	0.0520016
MED21	0.248085	1.89206e-08	1.89206e-08	0.0310943
FTL	0.248026	2.12875e-08	2.12875e-08	0.0392315
HMOX1	0.247702	1.99284e-08	1.99284e-08	0.0584314
BCLAF1	0.24743	2.0674e-08	2.0674e-08	0.0547323
TM2D3	0.247353	2.08919e-08	2.08919e-08	0.0445541
KIAA1586	0.247244	2.11992e-08	2.11992e-08	0.00593651
OPTN	0.247159	2.14444e-08	2.14444e-08	0.0373084
RNF170	0.247126	2.15412e-08	2.15412e-08	0.0430966
NEB	0.247007	2.18875e-08	2.18875e-08	0.0160261
GRWD1	0.246944	2.2075e-08	2.2075e-08	0.0456932
SET	0.246804	2.50508e-08	2.50508e-08	0.0525553
GPSM2	0.246739	2.26942e-08	2.26942e-08	0.118868
RNF5	0.246301	2.40705e-08	2.40705e-08	0.0532365
SUPT5H	0.246268	2.4178e-08	2.4178e-08	0.0389974
RRM1	0.24622	2.4336e-08	2.4336e-08	0.0417433
PCM1	0.246112	2.46897e-08	2.46897e-08	0.0392181
TMEM106A	0.245631	2.63349e-08	2.63349e-08	0.0171315
KRCC1	0.245623	2.63656e-08	2.63656e-08	0.049893
FANCB	0.245606	2.64259e-08	2.64259e-08	0.00785462
ITM2C	0.245519	2.67345e-08	2.67345e-08	0.0566323
CIT	0.245499	2.68042e-08	2.68042e-08	0.035537
STAG3	0.245316	2.74702e-08	2.74702e-08	0.0179618
CUL4B	0.245302	2.75219e-08	2.75219e-08	0.0341072
ZNF134	0.245272	2.76313e-08	2.76313e-08	0.0319899
TBL3	0.24521	2.78639e-08	2.78639e-08	0.0440586
BIN3	0.245207	2.78726e-08	2.78726e-08	0.0243554
UTP6	0.245044	2.84894e-08	2.84894e-08	0.0427264
TMEM165	0.244604	3.02108e-08	3.02108e-08	0.0427044
ZBED1	0.244504	3.06199e-08	3.06199e-08	0.0495242
SRP54	0.244473	3.07443e-08	3.07443e-08	0.0320973
ATAD5	0.244418	3.09701e-08	3.09701e-08	0.0447929
MTMR3	0.244302	3.14537e-08	3.14537e-08	0.0234082
CCDC25	0.244247	3.16847e-08	3.16847e-08	0.0135348
ORMDL3	0.244104	3.22966e-08	3.22966e-08	0.0438251
C20orf3	0.243547	3.47783e-08	3.47783e-08	0.0353431
CCDC50	0.243531	3.48488e-08	3.48488e-08	0.0581853
LCLAT1	0.243488	3.50496e-08	3.50496e-08	0.0249218
DDX6	0.243484	3.50702e-08	3.50702e-08	0.0607341
IRAK1	0.243385	3.55331e-08	3.55331e-08	0.0664908
MCFD2	0.243338	3.57556e-08	3.57556e-08	0.0369021
NDUFC1	0.243249	3.61814e-08	3.61814e-08	0.0433327
CENPT	0.242837	3.82095e-08	3.82095e-08	0.0336095
METTL4	0.242833	3.8232e-08	3.8232e-08	0.0262983
SMTN	0.242176	4.16998e-08	4.16998e-08	0.0826578
MYST3	0.242046	4.24219e-08	4.24219e-08	0.0184688
CCNK	0.241823	4.36845e-08	4.36845e-08	0.0324209
ASB6	0.241806	4.3787e-08	4.3787e-08	0.0259276
HMG20A	0.241499	4.55929e-08	4.55929e-08	0.0481211
PKD2	0.24132	4.66752e-08	4.66752e-08	0.0161674
RUNDC2A	0.24113	4.78592e-08	4.78592e-08	0.0393661
LONP2	0.241125	4.78908e-08	4.78908e-08	0.0317006
FAR1	0.24102	4.85545e-08	4.85545e-08	0.015564
PDZD11	0.240955	4.8971e-08	4.8971e-08	0.0251705
TUBB4	0.240898	4.93354e-08	4.93354e-08	0.0620243
RDX	0.240571	5.14999e-08	5.14999e-08	0.0196336
TSPYL2	0.24055	5.16454e-08	5.16454e-08	0.0301997
C9orf100	0.240391	5.27278e-08	5.27278e-08	0.0514182
WRB	0.240252	5.36972e-08	5.36972e-08	0.0295113
ZNF259	0.240227	5.3875e-08	5.3875e-08	0.0337078
ASCC2	0.240143	5.44697e-08	5.44697e-08	0.0262987
PA2G4	0.239936	5.59619e-08	5.59619e-08	0.0552808
OXR1	0.239866	5.6481e-08	5.6481e-08	0.0293521
CENPO	0.239582	5.8612e-08	5.8612e-08	0.0355192
ZNF608	0.239433	5.97607e-08	5.97607e-08	0.0280156
MRTO4	0.239393	6.00753e-08	6.00753e-08	0.043506
PRKRIR	0.23937	6.02549e-08	6.02549e-08	0.0190411
ZNF330	0.239326	6.06e-08	6.06e-08	0.0473226
GMNN	0.239236	6.13188e-08	6.13188e-08	0.0307719
SPNS1	0.239202	6.15889e-08	6.15889e-08	0.0208441
ARF5	0.239199	6.16128e-08	6.16128e-08	0.0551181
UFSP2	0.239195	6.16419e-08	6.16419e-08	0.0313232
HMGN2L3	0.23914	6.209e-08	6.209e-08	0.0217643
TIMM8A	0.238839	6.45669e-08	6.45669e-08	0.0169579
FOXRED2	0.238755	6.52805e-08	6.52805e-08	0.0212746
FIGNL1	0.238567	6.68906e-08	6.68906e-08	0.02188
MED1	0.238257	6.96425e-08	6.96425e-08	0.034178
PCIF1	0.238086	7.12045e-08	7.12045e-08	0.0442973
ARPC1A	0.237902	7.29234e-08	7.29234e-08	0.0308726
NIF3L1	0.237889	7.30467e-08	7.30467e-08	0.016013
TPI1	0.237884	7.30873e-08	7.30873e-08	0.0387204
CHID1	0.237598	7.58433e-08	7.58433e-08	0.041236
ARCN1	0.237438	7.74286e-08	7.74286e-08	0.0232633
CENPC1	0.237269	7.91416e-08	7.91416e-08	0.0406061
DCPS	0.23713	8.05739e-08	8.05739e-08	0.0413456
CCDC99	0.236714	8.50141e-08	8.50141e-08	0.0283797
PIGY	0.236655	8.56616e-08	8.56616e-08	0.0504045
XRCC1	0.23657	8.66085e-08	8.66085e-08	0.0255561
PIGU	0.236453	8.7927e-08	8.7927e-08	0.0286756
DNA2	0.23645	8.79585e-08	8.79585e-08	0.0189771
DCP2	0.236343	8.91801e-08	8.91801e-08	0.0455072
FAM174B	0.236235	9.04261e-08	9.04261e-08	0.0525281
UBE4A	0.236138	9.15589e-08	9.15589e-08	0.02059
SLC25A11	0.236135	9.15976e-08	9.15976e-08	0.0396674
DNAJA2	0.236133	9.16169e-08	9.16169e-08	0.0360658
CDCA4	0.236094	9.20795e-08	9.20795e-08	0.0431828
STAG3L2	0.236042	9.26926e-08	9.26926e-08	0.0204454
SUCLA2	0.23589	9.45214e-08	9.45214e-08	0.0243265
COPS6	0.235833	9.52083e-08	9.52083e-08	0.0478706
CDKN1B	0.235724	9.65577e-08	9.65577e-08	0.0366632
ZW10	0.23561	9.79729e-08	9.79729e-08	0.0347686
POU2F2	0.235605	9.80336e-08	9.80336e-08	0.0407365
CCDC109B	0.235597	9.81389e-08	9.81389e-08	0.0341624
GTF2H1	0.235579	9.83684e-08	9.83684e-08	0.0417163
GRLF1	0.235487	9.95356e-08	9.95356e-08	0.0118303
CSTF2	0.235327	1.01599e-07	1.01599e-07	0.0347813
COQ2	0.235216	1.03047e-07	1.03047e-07	0.0302761
CAPRIN1	0.23501	1.05797e-07	1.05797e-07	0.0470073
ADH5	0.234649	1.1079e-07	1.1079e-07	0.0518071
DNAJA4	0.23462	1.11205e-07	1.11205e-07	0.0402776
FDX1	0.234487	1.13106e-07	1.13106e-07	0.0209227
MRFAP1	0.234414	1.14168e-07	1.14168e-07	0.0417583
HSPBP1	0.234329	1.15416e-07	1.15416e-07	0.0315613
LIG1	0.234238	1.16762e-07	1.16762e-07	0.0293066
PDIA4	0.234093	1.18933e-07	1.18933e-07	0.061566
C16orf87	0.23404	1.19738e-07	1.19738e-07	0.0139683
ADRBK2	0.233911	1.21717e-07	1.21717e-07	0.0323284
TRA2B	0.233898	1.2192e-07	1.2192e-07	0.0597392
CSE1L	0.233809	1.23304e-07	1.23304e-07	0.0386102
MT2A	0.233806	1.23352e-07	1.23352e-07	0.0199321
ADAMTS6	0.233767	1.23978e-07	1.23978e-07	0.0301434
C19orf48	0.233616	1.26366e-07	1.26366e-07	0.0481778
RCCD1	0.233551	1.27428e-07	1.27428e-07	0.0206755
C16orf62	0.233528	1.27798e-07	1.27798e-07	0.0177504
UBL4A	0.23351	1.28087e-07	1.28087e-07	0.0504184
CALU	0.233337	1.3093e-07	1.3093e-07	0.0397189
WDR70	0.233254	1.32315e-07	1.32315e-07	0.0259607
GBAS	0.23324	1.32549e-07	1.32549e-07	0.0440507
POLB	0.233206	1.33127e-07	1.33127e-07	0.0190985
SDAD1	0.232591	1.43904e-07	1.43904e-07	0.0269271
P2RX5	0.232587	1.43981e-07	1.43981e-07	0.0318337
IRGQ	0.232539	1.44855e-07	1.44855e-07	0.0188786
STT3A	0.232425	1.46963e-07	1.46963e-07	0.0440566
PPIL5	0.232324	1.48851e-07	1.48851e-07	0.0166114
CHCHD7	0.232153	1.52096e-07	1.52096e-07	0.0172345
HIST1H2BF	0.232094	1.5324e-07	1.5324e-07	0.00983882
TIMM8B	0.231927	1.56495e-07	1.56495e-07	0.0244763
TBRG1	0.231739	1.6026e-07	1.6026e-07	0.0223594
FAM111A	0.231589	1.63302e-07	1.63302e-07	0.0277922
RNASEH2A	0.231572	1.63654e-07	1.63654e-07	0.0222855
FANCM	0.231565	1.63804e-07	1.63804e-07	0.0123029
PDIA6	0.231505	1.65034e-07	1.65034e-07	0.0547301
HDHD1	0.231375	1.67765e-07	1.67765e-07	0.0262201
EIF4A1	0.231332	1.68676e-07	1.68676e-07	0.0446207
G6PC3	0.230953	1.76907e-07	1.76907e-07	0.0300561
PHPT1	0.230878	1.78582e-07	1.78582e-07	0.0371616
CNN3	0.230757	1.81306e-07	1.81306e-07	0.0452703
TMEM5	0.230754	1.81368e-07	1.81368e-07	0.0194227
ARL11	0.230706	1.82463e-07	1.82463e-07	0.0175799
FKBP8	0.23059	1.85153e-07	1.85153e-07	0.0217264
USP7	0.230541	1.86273e-07	1.86273e-07	0.017774
KIAA1430	0.230483	1.87636e-07	1.87636e-07	0.0271097
GOLGA3	0.230391	1.89822e-07	1.89822e-07	0.0332169
EPB41L1	0.230341	1.91013e-07	1.91013e-07	0.0245397
BAP1	0.230339	1.91048e-07	1.91048e-07	0.0315833
GFOD2	0.230292	1.92191e-07	1.92191e-07	0.0503237
PRDX2	0.230263	1.92882e-07	1.92882e-07	0.0330365
CNOT7	0.230231	1.93668e-07	1.93668e-07	0.043233
CHMP1A	0.230178	1.94934e-07	1.94934e-07	0.0437694
PKIG	0.230146	1.95733e-07	1.95733e-07	0.0156895
IL10RA	0.230121	1.96338e-07	1.96338e-07	0.0469462
HIST1H4C	0.229875	2.02476e-07	2.02476e-07	0.0429486
C1orf128	0.229602	2.09491e-07	2.09491e-07	0.0210611
C12orf35	0.229593	2.09723e-07	2.09723e-07	0.0433784
BLM	0.229477	2.12772e-07	2.12772e-07	0.0324582
DCTN6	0.229457	2.13329e-07	2.13329e-07	0.0152661
ERCC1	0.229431	2.14011e-07	2.14011e-07	0.032777
BCKDHA	0.229429	2.14069e-07	2.14069e-07	0.0438022
GPATCH1	0.229414	2.14455e-07	2.14455e-07	0.0297906
HMGN2L4	0.229403	2.14746e-07	2.14746e-07	0.0209497
SNX10	0.229295	2.17665e-07	2.17665e-07	0.0467692
TP53I13	0.229132	2.22138e-07	2.22138e-07	0.0210891
CASP6	0.229044	2.24569e-07	2.24569e-07	0.0287342
JMJD8	0.229044	2.24577e-07	2.24577e-07	0.0241096
PSMA4	0.228999	2.25852e-07	2.25852e-07	0.0492587
MTA2	0.228967	2.26749e-07	2.26749e-07	0.0417069
ABCE1	0.228879	2.29244e-07	2.29244e-07	0.0352151
IFT52	0.228859	2.2982e-07	2.2982e-07	0.0365774
RCHY1	0.228757	2.32729e-07	2.32729e-07	0.0383208
ZNF326	0.228753	2.32856e-07	2.32856e-07	0.0264927
SH2D3C	0.228455	2.41624e-07	2.41624e-07	0.0485151
LOH12CR1	0.228413	2.42911e-07	2.42911e-07	0.0156826
C16orf63	0.228328	2.45482e-07	2.45482e-07	0.0342052
GOT2	0.228092	2.52762e-07	2.52762e-07	0.0275375
PDS5B	0.228092	2.52776e-07	2.52776e-07	0.0254573
TFDP2	0.228061	2.53724e-07	2.53724e-07	0.022531
PRF1	0.228047	2.54184e-07	2.54184e-07	0.0330562
DERA	0.22786	2.60133e-07	2.60133e-07	0.0196321
RCN1	0.227778	2.62771e-07	2.62771e-07	0.0225574
CCNI	0.227767	2.63142e-07	2.63142e-07	0.042651
DSCC1	0.227693	2.65561e-07	2.65561e-07	0.0345995
CENPP	0.227644	2.67171e-07	2.67171e-07	0.0246197
THOC1	0.227626	2.67787e-07	2.67787e-07	0.0135472
NCAPD3	0.227621	2.67941e-07	2.67941e-07	0.0179863
STAP1	0.22756	2.69966e-07	2.69966e-07	0.0475971
HYLS1	0.227551	2.7028e-07	2.7028e-07	0.028053
KIAA1524	0.227505	2.71816e-07	2.71816e-07	0.0338387
CBL	0.22745	2.73651e-07	2.73651e-07	0.0206323
PDCL	0.227446	2.73806e-07	2.73806e-07	0.0314517
HLA-DRB6	0.227436	2.74135e-07	2.74135e-07	0.0325153
PDXDC1	0.227415	2.74861e-07	2.74861e-07	0.0386089
IFT80	0.227308	2.78509e-07	2.78509e-07	0.0128572
GEMIN8	0.22715	2.83997e-07	2.83997e-07	0.0327479
PRKCI	0.227098	2.85834e-07	2.85834e-07	0.0211015
PAPSS1	0.227059	2.87185e-07	2.87185e-07	0.0345191
NSUN6	0.226928	2.91885e-07	2.91885e-07	0.0275208
EXOSC9	0.226781	2.97204e-07	2.97204e-07	0.0281337
CEP135	0.226669	3.01345e-07	3.01345e-07	0.0196979
GAPDHP72	0.22666	3.01682e-07	3.01682e-07	0.00319186
HMBOX1	0.226628	3.02872e-07	3.02872e-07	0.0320801
HLA-DPB1	0.226559	3.05439e-07	3.05439e-07	0.0311268
FTH1P20	0.226546	3.05912e-07	3.05912e-07	0.0190767
TUBD1	0.226281	3.16055e-07	3.16055e-07	0.0280929
POLR2E	0.226266	3.16655e-07	3.16655e-07	0.0406655
ZMYM4	0.226209	3.18861e-07	3.18861e-07	0.00990269
MRPL37	0.226128	3.22044e-07	3.22044e-07	0.0373972
TSN	0.22603	3.25975e-07	3.25975e-07	0.0522091
PDRG1	0.226019	3.26391e-07	3.26391e-07	0.0234082
MRPL51	0.22601	3.26759e-07	3.26759e-07	0.0479339
DNAJC30	0.225875	3.32207e-07	3.32207e-07	0.012168
HNRNPUL1	0.225787	3.35805e-07	3.35805e-07	0.0351693
RWDD4	0.225635	3.42119e-07	3.42119e-07	0.0101552
ZNF526	0.225597	3.4373e-07	3.4373e-07	0.0312998
TRAPPC2L	0.225492	3.48171e-07	3.48171e-07	0.0318747
FOXP1	0.225423	3.51118e-07	3.51118e-07	0.0483656
NEK1	0.225265	3.58004e-07	3.58004e-07	0.0224423
CD59	0.225137	3.63655e-07	3.63655e-07	0.0687176
CXorf26	0.225103	3.65159e-07	3.65159e-07	0.0271718
EMD	0.225079	3.66207e-07	3.66207e-07	0.0522207
RFT1	0.224952	3.71951e-07	3.71951e-07	0.0278961
PSMD10	0.224942	3.72403e-07	3.72403e-07	0.0348487
PHB	0.22491	3.73882e-07	3.73882e-07	0.0422036
DHTKD1	0.224825	3.7778e-07	3.7778e-07	0.0452129
GLA	0.224795	3.79155e-07	3.79155e-07	0.0331659
NUP98	0.22476	3.80766e-07	3.80766e-07	0.046466
AKT2	0.224471	3.94425e-07	3.94425e-07	0.0251663
ARL3	0.224193	4.07996e-07	4.07996e-07	0.0218939
BARD1	0.224018	4.16779e-07	4.16779e-07	0.0257714
SH3BP1	0.22392	4.21799e-07	4.21799e-07	0.0128292
RAB8B	0.223909	4.22362e-07	4.22362e-07	0.0198334
CNOT1	0.223901	4.2279e-07	4.2279e-07	0.0300615
SMC5	0.223832	4.26354e-07	4.26354e-07	0.0222401
HELB	0.223763	4.29938e-07	4.29938e-07	0.0242042
MRPL35	0.22369	4.33735e-07	4.33735e-07	0.0272453
POP1	0.223685	4.33998e-07	4.33998e-07	0.0244803
REXO2	0.223605	4.38264e-07	4.38264e-07	0.0157028
ASMTL	0.223538	4.41815e-07	4.41815e-07	0.0260204
GJC1	0.223362	4.51379e-07	4.51379e-07	0.0167233
STYXL1	0.223256	4.57173e-07	4.57173e-07	0.0153075
MAVS	0.223184	4.61213e-07	4.61213e-07	0.0338707
PPIAP22	0.223042	4.69203e-07	4.69203e-07	0.0346286
FTLP3	0.222973	4.73112e-07	4.73112e-07	0.0132486
PPP2R1B	0.22291	4.76785e-07	4.76785e-07	0.0276358
UCK2	0.222893	4.77742e-07	4.77742e-07	0.00671052
PAICS	0.222538	4.98684e-07	4.98684e-07	0.0455587
EIF3F	0.222356	5.09753e-07	5.09753e-07	0.0290037
ACY1	0.222254	5.161e-07	5.161e-07	0.00788797
LIN7C	0.222133	5.2369e-07	5.2369e-07	0.0176879
FMR1	0.222105	5.25467e-07	5.25467e-07	0.0377565
GYS1	0.222005	5.31837e-07	5.31837e-07	0.0122104
GORASP2	0.221969	5.34106e-07	5.34106e-07	0.0540048
FAM195B	0.221874	5.40242e-07	5.40242e-07	0.0186817
KATNAL1	0.221871	5.40491e-07	5.40491e-07	0.0253626
SLC39A7	0.221816	5.44056e-07	5.44056e-07	0.0387297
NAP1L4	0.221814	5.44202e-07	5.44202e-07	0.0491811
NUP50	0.221734	5.4944e-07	5.4944e-07	0.0256821
NFYB	0.221666	5.53929e-07	5.53929e-07	0.0315365
ZMYM5	0.22165	5.55028e-07	5.55028e-07	0.0231734
TMEM218	0.22163	5.56392e-07	5.56392e-07	0.0090187
KCNA6	0.221602	5.58255e-07	5.58255e-07	0.00825598
CXorf40B	0.221359	5.74776e-07	5.74776e-07	0.0220422
KLHL11	0.221322	5.77362e-07	5.77362e-07	0.0415451
FAM96B	0.220787	6.1561e-07	6.1561e-07	0.0300304
ZNF519	0.220731	6.19788e-07	6.19788e-07	0.00759454
MTM1	0.220604	6.29285e-07	6.29285e-07	0.0312453
CTBS	0.220507	6.36616e-07	6.36616e-07	0.0141356
TMED3	0.220433	6.42258e-07	6.42258e-07	0.0403375
HIAT1	0.220374	6.46816e-07	6.46816e-07	0.0392116
CDC37	0.220318	6.51115e-07	6.51115e-07	0.0479373
SFMBT1	0.220285	6.5372e-07	6.5372e-07	0.020055
LSG1	0.220273	6.54625e-07	6.54625e-07	0.0297697
USP47	0.220251	6.56358e-07	6.56358e-07	0.0424799
MYNN	0.220225	6.5842e-07	6.5842e-07	0.0193327
MYH10	0.220162	6.63437e-07	6.63437e-07	0.0277139
DCLRE1B	0.220103	6.68053e-07	6.68053e-07	0.0100409
ZC3HAV1L	0.220002	6.76159e-07	6.76159e-07	0.0187707
SPINT2	0.219865	6.87323e-07	6.87323e-07	0.0425588
SEC23A	0.219844	6.89096e-07	6.89096e-07	0.0204671
PDE4B	0.21975	6.96864e-07	6.96864e-07	0.0295226
NCAPH2	0.21966	7.04373e-07	7.04373e-07	0.0297925
KDELR2	0.219199	7.44058e-07	7.44058e-07	0.0403565
SUMO1	0.219147	7.48739e-07	7.48739e-07	0.0411452
UBXN7	0.219091	7.53717e-07	7.53717e-07	0.00672273
INTS10	0.218867	7.74046e-07	7.74046e-07	0.022772
NAB2	0.218798	7.80354e-07	7.80354e-07	0.0167983
WDR82	0.218686	7.90822e-07	7.90822e-07	0.0123061
FEN1	0.218629	7.96204e-07	7.96204e-07	0.0341195
MED24	0.218459	8.12424e-07	8.12424e-07	0.0250707
PNMA1	0.21839	8.19114e-07	8.19114e-07	0.0180362
FBXO5	0.218293	8.28554e-07	8.28554e-07	0.0124606
NAGA	0.217965	8.61361e-07	8.61361e-07	0.0289547
EIF4E	0.217687	8.90077e-07	8.90077e-07	0.0296221
CFL1	0.217571	9.60999e-07	9.60999e-07	0.027652
JMJD4	0.217446	9.15802e-07	9.15802e-07	0.0113411
SMARCA4	0.217407	9.19933e-07	9.19933e-07	0.0241624
TERF1	0.217373	9.23641e-07	9.23641e-07	0.0180495
NCAPG2	0.217303	9.31291e-07	9.31291e-07	0.0158791
PTTG1IP	0.217245	9.37728e-07	9.37728e-07	0.029387
CXCR5	0.217136	9.4984e-07	9.4984e-07	0.0351964
ST14	0.217025	9.62323e-07	9.62323e-07	0.0249993
RAB5C	0.21701	9.64054e-07	9.64054e-07	0.0437643
FAM175A	0.216982	9.67245e-07	9.67245e-07	0.0180354
MOBKL1A	0.216972	9.68291e-07	9.68291e-07	0.0183034
JRKL	0.216922	9.73997e-07	9.73997e-07	0.0120581
RBM3	0.216885	9.78267e-07	9.78267e-07	0.0337462
C4orf14	0.216884	9.78438e-07	9.78438e-07	0.0376436
NMD3	0.216842	9.83275e-07	9.83275e-07	0.0350685
TMEM66	0.21681	9.86996e-07	9.86996e-07	0.0477464
RBMXP2	0.216625	1.00865e-06	1.00865e-06	0.00788811
FGFR1OP	0.21662	1.00923e-06	1.00923e-06	0.0314385
C16orf70	0.216619	1.0094e-06	1.0094e-06	0.0490472
KIAA1712	0.216423	1.03285e-06	1.03285e-06	0.00617866
FASTK	0.216409	1.03462e-06	1.03462e-06	0.0257358
FUNDC2	0.216193	1.06114e-06	1.06114e-06	0.0342491
ATP11B	0.216106	1.07201e-06	1.07201e-06	0.00882315
CUL5	0.216072	1.07624e-06	1.07624e-06	0.0217823
POLE3	0.216046	1.07957e-06	1.07957e-06	0.0393076
SYAP1	0.215713	1.12247e-06	1.12247e-06	0.0271895
ARHGAP24	0.215709	1.12297e-06	1.12297e-06	0.033798
WDR12	0.215608	1.1364e-06	1.1364e-06	0.0208149
ENOPH1	0.215503	1.15038e-06	1.15038e-06	0.0382527
SIVA1	0.215479	1.15367e-06	1.15367e-06	0.0423258
AGBL5	0.215278	1.18096e-06	1.18096e-06	0.0237189
C2orf69	0.215061	1.21125e-06	1.21125e-06	0.0339233
BIRC2	0.214834	1.24376e-06	1.24376e-06	0.0199356
KIF16B	0.214823	1.24534e-06	1.24534e-06	0.0094828
PPIL4	0.214789	1.25027e-06	1.25027e-06	0.0293594
HAUS8	0.21476	1.25453e-06	1.25453e-06	0.0230912
TMCC1	0.214704	1.26277e-06	1.26277e-06	0.00698397
DTX1	0.214642	1.27192e-06	1.27192e-06	0.012767
PPIH	0.214631	1.27347e-06	1.27347e-06	0.0269984
PPP2R3C	0.21447	1.29762e-06	1.29762e-06	0.0217355
MAGOH	0.214442	1.30182e-06	1.30182e-06	0.0354553
ALPK1	0.214409	1.30687e-06	1.30687e-06	0.0274183
C20orf194	0.214177	1.34254e-06	1.34254e-06	0.0144357
TMEM170A	0.214115	1.35214e-06	1.35214e-06	0.0269416
C6orf125	0.214075	1.35843e-06	1.35843e-06	0.0356894
C14orf129	0.214065	1.36011e-06	1.36011e-06	0.0243353
POLR2L	0.214	1.37042e-06	1.37042e-06	0.0379157
FLI1	0.213927	1.38206e-06	1.38206e-06	0.012259
SLC16A1	0.213908	1.38503e-06	1.38503e-06	0.0163364
PRDX4	0.213902	1.38602e-06	1.38602e-06	0.0342538
RQCD1	0.213868	1.39157e-06	1.39157e-06	0.0343858
TXNDC12	0.213796	1.40325e-06	1.40325e-06	0.0364766
KIAA0226	0.213771	1.40724e-06	1.40724e-06	0.0361694
RNFT1	0.213709	1.41736e-06	1.41736e-06	0.0211027
UBE2D3P1	0.213536	1.446e-06	1.446e-06	0.0312231
KAT5	0.213525	1.44796e-06	1.44796e-06	0.0199349
CBFB	0.213402	1.46866e-06	1.46866e-06	0.0234443
C14orf80	0.213393	1.47018e-06	1.47018e-06	0.0130629
LUC7L2	0.213368	1.47453e-06	1.47453e-06	0.0295372
C11orf57	0.213361	1.47561e-06	1.47561e-06	0.0210131
UQCRFS1	0.213291	1.48757e-06	1.48757e-06	0.0381153
SLC7A6OS	0.213175	1.50768e-06	1.50768e-06	0.0181694
LEPROT	0.213142	1.51352e-06	1.51352e-06	0.0109374
IFT88	0.213133	1.51501e-06	1.51501e-06	0.0273753
HNRNPA3	0.213132	1.51519e-06	1.51519e-06	0.0375073
PKP4	0.212939	1.54938e-06	1.54938e-06	0.0198075
WDHD1	0.21292	1.55272e-06	1.55272e-06	0.0228658
DPF2	0.212908	1.55497e-06	1.55497e-06	0.0355908
ECD	0.212859	1.56371e-06	1.56371e-06	0.0195751
NSFL1C	0.212773	1.57935e-06	1.57935e-06	0.0438981
FAM72A	0.212758	1.58206e-06	1.58206e-06	0.016314
ATP5L	0.212739	1.58559e-06	1.58559e-06	0.0384195
FANCF	0.212732	1.58688e-06	1.58688e-06	0.0158976
ZDHHC20	0.212698	1.5931e-06	1.5931e-06	0.0282306
BZW1	0.21267	1.59822e-06	1.59822e-06	0.0360916
LSM14A	0.212599	1.61135e-06	1.61135e-06	0.0420678
HPS5	0.212593	1.61252e-06	1.61252e-06	0.0293216
ZNF544	0.21247	1.63543e-06	1.63543e-06	0.0207427
POMZP3	0.212125	1.70164e-06	1.70164e-06	0.00736784
CCNJ	0.212092	1.70819e-06	1.70819e-06	0.0147584
SCO1	0.212065	1.71358e-06	1.71358e-06	0.024325
LARP7	0.211983	1.72979e-06	1.72979e-06	0.0223112
RBM42	0.211953	1.73567e-06	1.73567e-06	0.0369965
BAX	0.21192	1.74227e-06	1.74227e-06	0.0165641
MRPS35	0.211877	1.75087e-06	1.75087e-06	0.03005
MBOAT7	0.211856	1.7551e-06	1.7551e-06	0.0223297
LCMT1	0.211841	1.75819e-06	1.75819e-06	0.0160359
VBP1	0.211671	1.7928e-06	1.7928e-06	0.0407487
WNK3	0.211614	1.80464e-06	1.80464e-06	0.0283752
RRN3P2	0.211593	1.80898e-06	1.80898e-06	0.0148767
SAMD4B	0.211566	1.81446e-06	1.81446e-06	0.0107511
PSMD13	0.211537	1.82068e-06	1.82068e-06	0.0491881
MGRN1	0.211495	1.82934e-06	1.82934e-06	0.0331154
DUSP2	0.211455	1.83768e-06	1.83768e-06	0.0151657
ZNF227	0.211391	1.85128e-06	1.85128e-06	0.00910543
AKAP11	0.211386	1.85235e-06	1.85235e-06	0.0116149
APITD1	0.211243	1.88296e-06	1.88296e-06	0.00677155
PLEKHG2	0.211187	1.89497e-06	1.89497e-06	0.0251392
NRF1	0.211136	1.90618e-06	1.90618e-06	0.0338557
ASCC1	0.21113	1.90756e-06	1.90756e-06	0.0142216
TRIM37	0.211126	1.90834e-06	1.90834e-06	0.0148619
SHMT2	0.211096	1.91479e-06	1.91479e-06	0.0439734
CBX3	0.211086	1.91701e-06	1.91701e-06	0.0438893
C1orf93	0.211024	1.9307e-06	1.9307e-06	0.00789376
TESC	0.211008	1.93431e-06	1.93431e-06	0.0187717
HLA-DRB1	0.210986	1.93912e-06	1.93912e-06	0.0232278
ANAPC16	0.210896	1.95921e-06	1.95921e-06	0.0474494
TM9SF4	0.210572	2.03307e-06	2.03307e-06	0.0206408
BBS7	0.210247	2.1097e-06	2.1097e-06	0.0173241
ALG1	0.210149	2.13344e-06	2.13344e-06	0.0227799
POLR2G	0.210106	2.14406e-06	2.14406e-06	0.0309277
NUP35	0.21006	2.15528e-06	2.15528e-06	0.0308751
ENTPD6	0.209986	2.17347e-06	2.17347e-06	0.0304783
C12orf32	0.209971	2.17711e-06	2.17711e-06	0.0318533
CIITA	0.209924	2.18896e-06	2.18896e-06	0.0225814
DCTN3	0.209879	2.20017e-06	2.20017e-06	0.0272852
POP4	0.209871	2.20213e-06	2.20213e-06	0.0353867
LMF2	0.20969	2.24785e-06	2.24785e-06	0.0219659
FBL	0.209465	2.30595e-06	2.30595e-06	0.0437457
ATN1	0.20939	2.32564e-06	2.32564e-06	0.01517
GPX7	0.20919	2.37912e-06	2.37912e-06	0.0190775
GLOD4	0.209157	2.3881e-06	2.3881e-06	0.0282076
CS	0.20913	2.39536e-06	2.39536e-06	0.0374489
SERPINB9	0.209065	2.41319e-06	2.41319e-06	0.0391938
FAM192A	0.208874	2.46584e-06	2.46584e-06	0.0328257
PTPN7	0.208663	2.52525e-06	2.52525e-06	0.0182641
GLS2	0.208613	2.53983e-06	2.53983e-06	0.0142174
CTPS2	0.208591	2.54616e-06	2.54616e-06	0.0322985
TRAF2	0.208527	2.56438e-06	2.56438e-06	0.0239488
TTC39C	0.208458	2.58452e-06	2.58452e-06	0.0174024
PPIP5K2	0.20819	2.66389e-06	2.66389e-06	0.0194764
SCAMP1	0.208126	2.68318e-06	2.68318e-06	0.0274374
SP3	0.208064	2.70194e-06	2.70194e-06	0.0116603
STRADB	0.207948	2.73754e-06	2.73754e-06	0.0121703
TTC9C	0.207908	2.75013e-06	2.75013e-06	0.039534
ARFIP1	0.20786	2.76508e-06	2.76508e-06	0.0128917
GMFG	0.207788	2.78753e-06	2.78753e-06	0.0317184
ZNF22	0.207727	2.80665e-06	2.80665e-06	0.021015
STK38L	0.207723	2.80783e-06	2.80783e-06	0.00810301
SPAG9	0.207693	2.81751e-06	2.81751e-06	0.0109535
ATF7IP	0.20769	2.81841e-06	2.81841e-06	0.0477945
SAAL1	0.207666	2.82606e-06	2.82606e-06	0.0209576
TFPT	0.207655	2.82954e-06	2.82954e-06	0.00844404
NDUFC2	0.207588	2.85097e-06	2.85097e-06	0.0401991
PSMD2	0.20736	2.92479e-06	2.92479e-06	0.0456845
SUZ12	0.207324	2.93672e-06	2.93672e-06	0.0128046
PHKB	0.20732	2.93792e-06	2.93792e-06	0.0112701
FAM54A	0.207252	2.96045e-06	2.96045e-06	0.0218389
C17orf80	0.20718	2.98455e-06	2.98455e-06	0.00908962
ZNF749	0.207131	3.00124e-06	3.00124e-06	0.0182029
GAPDHP65	0.207064	3.02376e-06	3.02376e-06	0.0150384
PFKP	0.206965	3.05738e-06	3.05738e-06	0.0203469
RRP8	0.206928	3.07023e-06	3.07023e-06	0.0243924
ZNF296	0.206907	3.07742e-06	3.07742e-06	0.0252061
ATXN10	0.206885	3.08505e-06	3.08505e-06	0.0407587
HIST1H4I	0.206856	3.09525e-06	3.09525e-06	0.00319003
PRAF2	0.206854	3.09572e-06	3.09572e-06	0.0222989
FTH1P23	0.206832	3.10327e-06	3.10327e-06	0.0337706
SIDT2	0.206807	3.11208e-06	3.11208e-06	0.0348688
USP1	0.206702	3.14886e-06	3.14886e-06	0.0269893
ANP32E	0.206628	3.17525e-06	3.17525e-06	0.0379948
DENND4C	0.206609	3.18199e-06	3.18199e-06	0.0162036
MORF4L1	0.206347	3.27662e-06	3.27662e-06	0.0553081
POLR3K	0.206147	3.35068e-06	3.35068e-06	0.0240576
HIST1H1E	0.206105	3.36627e-06	3.36627e-06	0.0070872
SNX29	0.20607	3.37966e-06	3.37966e-06	0.0207789
C20orf177	0.206016	3.40006e-06	3.40006e-06	0.00706846
BAG2	0.205908	3.44139e-06	3.44139e-06	0.0125637
VKORC1L1	0.205782	3.49008e-06	3.49008e-06	0.00573992
ATXN2L	0.205771	3.4942e-06	3.4942e-06	0.0197278
RABEP1	0.205755	3.50057e-06	3.50057e-06	0.0176588
SDHD	0.205724	3.51239e-06	3.51239e-06	0.0406008
EDF1	0.205724	3.51257e-06	3.51257e-06	0.0210645
CSNK1G1	0.2057	3.52211e-06	3.52211e-06	0.011869
INTS12	0.205601	3.56081e-06	3.56081e-06	0.0202784
PURB	0.205504	3.59988e-06	3.59988e-06	0.00802008
EZH2	0.205492	3.60435e-06	3.60435e-06	0.0368704
DFFA	0.205406	3.63921e-06	3.63921e-06	0.0297685
NF1	0.205324	3.67253e-06	3.67253e-06	0.0156708
NFKB1	0.205304	3.68061e-06	3.68061e-06	0.022053
SIKE1	0.205175	3.73404e-06	3.73404e-06	0.0172309
SBF1	0.205102	3.76425e-06	3.76425e-06	0.00978442
MGLL	0.204956	3.82605e-06	3.82605e-06	0.0193822
CETN2	0.204925	3.83889e-06	3.83889e-06	0.0262304
FUBP1	0.204871	3.86221e-06	3.86221e-06	0.0334261
TPI1P1	0.20483	3.87967e-06	3.87967e-06	0.0312042
NRSN2	0.204603	3.97856e-06	3.97856e-06	0.0176335
BID	0.204577	3.98995e-06	3.98995e-06	0.0296001
MUL1	0.204576	3.99061e-06	3.99061e-06	0.0260167
ROCK2	0.204519	4.0157e-06	4.0157e-06	0.0127053
UQCC	0.20436	4.08706e-06	4.08706e-06	0.0190815
PDHB	0.204295	4.11688e-06	4.11688e-06	0.0244957
CCT2	0.204191	4.16449e-06	4.16449e-06	0.043114
MRPL17	0.204169	4.17461e-06	4.17461e-06	0.0180339
ZNF581	0.204062	4.22404e-06	4.22404e-06	0.0120045
RFWD3	0.204001	4.25267e-06	4.25267e-06	0.0138874
HNRNPA2B1	0.203914	4.50339e-06	4.50339e-06	0.0324436
CPT1A	0.203843	4.32768e-06	4.32768e-06	0.0325162
PTK2B	0.203798	4.34916e-06	4.34916e-06	0.0236819
POLA2	0.203762	4.36657e-06	4.36657e-06	0.0125268
CLSPN	0.203734	4.3799e-06	4.3799e-06	0.0098179
ERAL1	0.203726	4.3841e-06	4.3841e-06	0.0312355
E2F3	0.203588	4.45102e-06	4.45102e-06	0.0101891
DDX39	0.203525	4.48238e-06	4.48238e-06	0.0455292
WDR92	0.203496	4.49652e-06	4.49652e-06	0.00958934
AEN	0.203417	4.53596e-06	4.53596e-06	0.0148992
USP14	0.203334	4.57769e-06	4.57769e-06	0.0193195
INTS9	0.203312	4.58886e-06	4.58886e-06	0.0136157
CLP1	0.203254	4.61824e-06	4.61824e-06	0.0227517
ANO9	0.203236	4.62698e-06	4.62698e-06	0.00737495
PPA2	0.203176	4.65784e-06	4.65784e-06	0.0130042
OPA1	0.20312	4.68681e-06	4.68681e-06	0.0262838
ZNF124	0.203115	4.68924e-06	4.68924e-06	0.016123
BTBD10	0.202919	4.79142e-06	4.79142e-06	0.0181803
RAD51	0.202859	4.82339e-06	4.82339e-06	0.0241726
CBX5	0.202713	4.90108e-06	4.90108e-06	0.0507148
SEMA7A	0.202665	4.92698e-06	4.92698e-06	0.0215596
NEK4	0.202657	4.93151e-06	4.93151e-06	0.0177599
PHF19	0.202616	4.95383e-06	4.95383e-06	0.0199465
METTL2B	0.202241	5.16141e-06	5.16141e-06	0.0128462
SLC41A3	0.202142	5.21786e-06	5.21786e-06	0.0207098
C21orf58	0.202108	5.23721e-06	5.23721e-06	0.0162789
SLC35E3	0.202089	5.24808e-06	5.24808e-06	0.0206807
TTYH3	0.202055	5.26776e-06	5.26776e-06	0.0230127
ZNF580	0.202028	5.28312e-06	5.28312e-06	0.014497
C3orf26	0.201993	5.30391e-06	5.30391e-06	0.0132615
NOP56	0.201924	5.34387e-06	5.34387e-06	0.0426907
HINFP	0.201878	5.37059e-06	5.37059e-06	0.0135752
C13orf23	0.201858	5.38237e-06	5.38237e-06	0.00738597
ARF4	0.201846	5.3894e-06	5.3894e-06	0.0234917
CWC25	0.201817	5.40696e-06	5.40696e-06	0.00889668
TOMM34	0.201745	5.44937e-06	5.44937e-06	0.0217987
RNPS1	0.201716	5.46694e-06	5.46694e-06	0.0500602
MRPL16	0.201713	5.46859e-06	5.46859e-06	0.0266302
ZNF829	0.201689	5.4829e-06	5.4829e-06	0.0253365
TNPO3	0.201641	5.5116e-06	5.5116e-06	0.0384215
TAF9B	0.201556	5.56299e-06	5.56299e-06	0.0123065
PYGB	0.201487	5.60498e-06	5.60498e-06	0.0123339
ELMOD2	0.201408	5.65368e-06	5.65368e-06	0.0133158
COMMD9	0.201407	5.65441e-06	5.65441e-06	0.0207203
PXN	0.201328	5.70329e-06	5.70329e-06	0.0151573
C13orf27	0.201299	5.72156e-06	5.72156e-06	0.0165368
INSIG2	0.201284	5.73049e-06	5.73049e-06	0.0113717
C1orf109	0.201276	5.73538e-06	5.73538e-06	0.0161757
ATXN7L3	0.201117	5.8361e-06	5.8361e-06	0.00846018
SNORD27	0.20101	5.90442e-06	5.90442e-06	0.0128852
REL	0.200991	5.91642e-06	5.91642e-06	0.0267952
RNF7	0.200949	5.94359e-06	5.94359e-06	0.0271379
KLHL8	0.200814	6.03168e-06	6.03168e-06	0.0271892
LIN9	0.200745	6.07702e-06	6.07702e-06	0.0137854
C1orf57	0.200744	6.07769e-06	6.07769e-06	0.00595002
GAPDHP71	0.20069	6.11352e-06	6.11352e-06	0.0024186
OVCA2	0.200148	6.48435e-06	6.48435e-06	0.0194698
LRRC37A4	0.200095	6.52133e-06	6.52133e-06	0.00462001
TIFA	0.199996	6.59176e-06	6.59176e-06	0.0264831
GGA1	0.199969	6.61141e-06	6.61141e-06	0.0204157
KIAA1704	0.199823	6.71618e-06	6.71618e-06	0.00754551
NPAT	0.199805	6.72958e-06	6.72958e-06	0.00618624
WWOX	0.199269	7.13078e-06	7.13078e-06	0.0160086
GMEB1	0.199194	7.18922e-06	7.18922e-06	0.0201023
PDCD11	0.199184	7.19641e-06	7.19641e-06	0.0164696
C9orf80	0.199053	7.29879e-06	7.29879e-06	0.00578419
RNASEH2B	0.198983	7.35412e-06	7.35412e-06	0.02738
TTPAL	0.198968	7.36607e-06	7.36607e-06	0.0104597
ENOX2	0.198955	7.37658e-06	7.37658e-06	0.0078771
SPCS1	0.198907	7.41502e-06	7.41502e-06	0.033685
UBE2E2	0.198849	7.46118e-06	7.46118e-06	0.0329134
GAPDHP61	0.198798	7.50265e-06	7.50265e-06	0.00705668
ABHD6	0.198728	7.55908e-06	7.55908e-06	0.0158918
NISCH	0.198638	7.63292e-06	7.63292e-06	0.0166445
AFF1	0.19836	7.86405e-06	7.86405e-06	0.0292215
MRPS16	0.198343	7.87845e-06	7.87845e-06	0.0321276
FAIM3	0.19823	7.97476e-06	7.97476e-06	0.0218288
SEPW1	0.19818	8.01826e-06	8.01826e-06	0.0240232
ZFYVE16	0.198178	8.01975e-06	8.01975e-06	0.0207562
ZNF417	0.197908	8.25553e-06	8.25553e-06	0.00995556
TRIP4	0.197808	8.3444e-06	8.3444e-06	0.0241019
HSP90B1	0.197762	8.38565e-06	8.38565e-06	0.0395427
G2E3	0.197739	8.40569e-06	8.40569e-06	0.0242322
PTRH2	0.197739	8.40589e-06	8.40589e-06	0.024229
DKC1	0.197713	8.42915e-06	8.42915e-06	0.0370245
MRPL49	0.197665	8.47324e-06	8.47324e-06	0.0269406
MTRF1	0.19759	8.54092e-06	8.54092e-06	0.0137851
PRDM1	0.197547	8.5804e-06	8.5804e-06	0.00590482
VPS24	0.197513	8.6118e-06	8.6118e-06	0.0139849
FAM120C	0.197493	8.63041e-06	8.63041e-06	0.00300496
CIAPIN1	0.197276	8.83311e-06	8.83311e-06	0.0201979
PPP2R3B	0.197239	8.86759e-06	8.86759e-06	0.0153736
NFYA	0.19721	8.89523e-06	8.89523e-06	0.00517245
GTF2H2	0.197107	8.99358e-06	8.99358e-06	0.00309478
LAPTM4A	0.19709	9.01045e-06	9.01045e-06	0.0332223
GTF3C2	0.196902	9.19267e-06	9.19267e-06	0.0195828
APH1B	0.196848	9.24597e-06	9.24597e-06	0.0105906
PARVB	0.196832	9.2616e-06	9.2616e-06	0.0141463
UGT8	0.196718	9.37506e-06	9.37506e-06	0.0121571
CCDC93	0.196703	9.38957e-06	9.38957e-06	0.00699975
TOMM40	0.196623	9.47065e-06	9.47065e-06	0.0184856
ACTN4	0.196525	9.56967e-06	9.56967e-06	0.0407728
RC3H1	0.196475	9.62076e-06	9.62076e-06	0.0412582
CUTC	0.196461	9.63501e-06	9.63501e-06	0.0189207
UQCRFS1P1	0.196352	9.74798e-06	9.74798e-06	0.012948
IMPACT	0.196256	9.84773e-06	9.84773e-06	0.00403493
NAA20	0.196233	9.87126e-06	9.87126e-06	0.0294777
ADRBK1	0.19606	1.00544e-05	1.00544e-05	0.0251405
DHRS1	0.196039	1.0077e-05	1.0077e-05	0.0192432
FAM127B	0.196018	1.00997e-05	1.00997e-05	0.0110813
ERI3	0.195989	1.0131e-05	1.0131e-05	0.0145914
CEP152	0.195941	1.01822e-05	1.01822e-05	0.0171186
ZNF428	0.195931	1.01932e-05	1.01932e-05	0.0210758
CREB3	0.195923	1.0202e-05	1.0202e-05	0.0152469
PGAP2	0.195923	1.02021e-05	1.02021e-05	0.0138477
NINJ1	0.195779	1.03586e-05	1.03586e-05	0.01576
CCAR1	0.195775	1.03636e-05	1.03636e-05	0.03025
RFFL	0.19574	1.04018e-05	1.04018e-05	0.0244813
FAM126B	0.195705	1.04408e-05	1.04408e-05	0.0076482
ADCY3	0.195544	1.06207e-05	1.06207e-05	0.00489722
TNFAIP8L1	0.195469	1.07051e-05	1.07051e-05	0.0291884
C4orf43	0.195378	1.08093e-05	1.08093e-05	0.0224797
CNOT2	0.195341	1.08509e-05	1.08509e-05	0.0259104
PIK3C2A	0.195339	1.08534e-05	1.08534e-05	0.0110899
FTH1P7	0.195277	1.09245e-05	1.09245e-05	0.010901
NFKBIB	0.19526	1.09445e-05	1.09445e-05	0.0127556
PRDX3	0.194978	1.12753e-05	1.12753e-05	0.0406094
ANAPC10	0.194912	1.13547e-05	1.13547e-05	0.0166559
CXXC5	0.194883	1.13892e-05	1.13892e-05	0.0342012
ALDH18A1	0.194874	1.13999e-05	1.13999e-05	0.0177697
MAD2L2	0.194868	1.1408e-05	1.1408e-05	0.0254432
PRIM1	0.194849	1.14305e-05	1.14305e-05	0.0210433
PAF1	0.194841	1.14405e-05	1.14405e-05	0.0211812
UBE2E3	0.194833	1.14501e-05	1.14501e-05	0.0230176
BANF1	0.194828	1.14561e-05	1.14561e-05	0.0377619
TAF3	0.194661	1.16594e-05	1.16594e-05	0.0145704
FPGS	0.194644	1.16797e-05	1.16797e-05	0.0356315
GMPPB	0.194593	1.17433e-05	1.17433e-05	0.022484
ALDOA	0.194513	1.18431e-05	1.18431e-05	0.0276078
CCDC14	0.19449	1.18708e-05	1.18708e-05	0.00538699
LARP4B	0.194415	1.19661e-05	1.19661e-05	0.0265619
SNRPB	0.194375	1.20159e-05	1.20159e-05	0.0415621
RAB8A	0.194366	1.20275e-05	1.20275e-05	0.0354538
PA2G4P4	0.194334	1.20678e-05	1.20678e-05	0.00446023
TIAL1	0.194263	1.21586e-05	1.21586e-05	0.00576317
HMGA1	0.194183	1.22615e-05	1.22615e-05	0.022124
LRRC61	0.194077	1.23987e-05	1.23987e-05	0.0205291
RBMX2	0.194071	1.24063e-05	1.24063e-05	0.00272116
WBP4	0.194064	1.2416e-05	1.2416e-05	0.0175025
NUCB2	0.194053	1.24299e-05	1.24299e-05	0.0104904
IGF2BP3	0.194013	1.24826e-05	1.24826e-05	0.0184508
MBD6	0.193999	1.25013e-05	1.25013e-05	0.0130524
CHML	0.193937	1.25823e-05	1.25823e-05	0.00840435
C15orf40	0.193897	1.26357e-05	1.26357e-05	0.010723
BRCC3	0.19386	1.26845e-05	1.26845e-05	0.0272753
PPAP2B	0.1937	1.2899e-05	1.2899e-05	0.016083
HPS4	0.193698	1.2903e-05	1.2903e-05	0.02513
LRMP	0.193685	1.29196e-05	1.29196e-05	0.0314374
COX4NB	0.193585	1.30568e-05	1.30568e-05	0.0193831
STAU2	0.193546	1.31102e-05	1.31102e-05	0.00991505
A1BG	0.193465	1.32215e-05	1.32215e-05	0.0161234
LRRC40	0.193441	1.32549e-05	1.32549e-05	0.0192685
LASP1	0.193426	1.32755e-05	1.32755e-05	0.0312627
C9orf82	0.193171	1.36356e-05	1.36356e-05	0.0109429
TMEM141	0.193167	1.36413e-05	1.36413e-05	0.0124059
AP2A1	0.193156	1.36569e-05	1.36569e-05	0.0166151
ZC3H13	0.193123	1.37037e-05	1.37037e-05	0.0292549
FAM116A	0.192921	1.39967e-05	1.39967e-05	0.0164112
CC2D2A	0.192786	1.41948e-05	1.41948e-05	0.0179228
TCL6	0.19278	1.42046e-05	1.42046e-05	0.0128638
TAF2	0.192763	1.42295e-05	1.42295e-05	0.0205054
KCTD18	0.192664	1.43777e-05	1.43777e-05	0.0068531
EDC4	0.192497	1.4629e-05	1.4629e-05	0.0116811
HEATR2	0.192478	1.46588e-05	1.46588e-05	0.00956774
CEP72	0.192437	1.47218e-05	1.47218e-05	0.0114286
CPSF3	0.192425	1.47394e-05	1.47394e-05	0.028494
KIN	0.19241	1.47632e-05	1.47632e-05	0.0152587
RASA2	0.192394	1.4788e-05	1.4788e-05	0.0112024
CLCC1	0.192354	1.48488e-05	1.48488e-05	0.0189831
MCOLN2	0.192211	1.50729e-05	1.50729e-05	0.0284163
C16orf57	0.192192	1.5102e-05	1.5102e-05	0.0160628
PRDX6	0.192188	1.51084e-05	1.51084e-05	0.0381648
HN1L	0.192172	1.51336e-05	1.51336e-05	0.0250017
C1orf174	0.19211	1.5232e-05	1.5232e-05	0.00763283
MTDH	0.192041	1.53416e-05	1.53416e-05	0.0187786
WDR77	0.192031	1.53573e-05	1.53573e-05	0.0279743
UQCRC2	0.192027	1.53644e-05	1.53644e-05	0.0302823
TXNDC11	0.191781	1.57618e-05	1.57618e-05	0.0109596
DHX33	0.191767	1.57855e-05	1.57855e-05	0.0087118
G3BP2	0.191713	1.5873e-05	1.5873e-05	0.0336683
FAM118B	0.191646	1.59838e-05	1.59838e-05	0.0272824
USP46	0.191635	1.60034e-05	1.60034e-05	0.00949436
RNFT2	0.191584	1.60876e-05	1.60876e-05	0.0162812
DLG1	0.191485	1.62542e-05	1.62542e-05	0.0103116
TSR1	0.191336	1.6507e-05	1.6507e-05	0.0206608
CINP	0.191333	1.65123e-05	1.65123e-05	0.0105954
STARD7	0.191319	1.65356e-05	1.65356e-05	0.027299
PLXNA3	0.191183	1.6771e-05	1.6771e-05	0.00872557
ZNF714	0.191159	1.68119e-05	1.68119e-05	0.00822291
TWF1	0.191152	1.68247e-05	1.68247e-05	0.0142113
EXOC1	0.191062	1.69821e-05	1.69821e-05	0.0156555
RN18S1	0.190727	1.75817e-05	1.75817e-05	0.00784152
HIST1H1C	0.190701	1.76278e-05	1.76278e-05	0.00258504
MYO1G	0.190615	1.77846e-05	1.77846e-05	0.0408717
NUCKS1	0.190508	1.79833e-05	1.79833e-05	0.0226394
ZNF75A	0.190507	1.79849e-05	1.79849e-05	0.0172264
TST	0.190506	1.79876e-05	1.79876e-05	0.0131226
SH2B3	0.190413	1.81607e-05	1.81607e-05	0.014138
C3orf21	0.19039	1.8204e-05	1.8204e-05	0.019224
CCDC71	0.19038	1.82232e-05	1.82232e-05	0.0236351
CDC45	0.190349	1.82813e-05	1.82813e-05	0.0169757
ZNF418	0.19034	1.8298e-05	1.8298e-05	0.0288854
RAP1GDS1	0.190321	1.83328e-05	1.83328e-05	0.0256831
ISCA2	0.190261	1.84466e-05	1.84466e-05	0.00964961
NCRNA00116	0.190148	1.86641e-05	1.86641e-05	0.0198479
NCBP2	0.19003	1.88912e-05	1.88912e-05	0.0271395
FBXO48	0.190016	1.89197e-05	1.89197e-05	0.0173395
SUCLG2	0.189961	1.90264e-05	1.90264e-05	0.0132024
PCYT1A	0.189914	1.9119e-05	1.9119e-05	0.0118056
RHOT1	0.189852	1.92409e-05	1.92409e-05	0.025047
ARHGAP33	0.189796	1.93517e-05	1.93517e-05	0.00732336
API5	0.189794	1.93566e-05	1.93566e-05	0.0218454
PHF8	0.189739	1.94661e-05	1.94661e-05	0.00548583
UBA3	0.189692	1.95603e-05	1.95603e-05	0.0175659
ERI1	0.189655	1.96344e-05	1.96344e-05	0.0234154
BBX	0.189607	1.97316e-05	1.97316e-05	0.0191676
XPO7	0.189592	1.97624e-05	1.97624e-05	0.016233
CHKB	0.189423	2.01084e-05	2.01084e-05	0.00366785
SLC25A32	0.189376	2.02051e-05	2.02051e-05	0.0183641
LY75	0.189357	2.02443e-05	2.02443e-05	0.00168636
NFRKB	0.189346	2.02685e-05	2.02685e-05	0.012702
CDC6	0.189133	2.07151e-05	2.07151e-05	0.0124389
CWC27	0.189071	2.08481e-05	2.08481e-05	0.0182716
METT10D	0.189023	2.09508e-05	2.09508e-05	0.0162184
PECI	0.18902	2.09558e-05	2.09558e-05	0.0115831
ERCC2	0.188973	2.10568e-05	2.10568e-05	0.013014
C20orf4	0.188785	2.14662e-05	2.14662e-05	0.011316
RECQL	0.188729	2.15906e-05	2.15906e-05	0.0125239
MRE11A	0.188567	2.19515e-05	2.19515e-05	0.0131682
STAG1	0.188566	2.19521e-05	2.19521e-05	0.0163111
ATG10	0.188455	2.22022e-05	2.22022e-05	0.0153451
PTDSS1	0.188271	2.26253e-05	2.26253e-05	0.0318691
EGLN2	0.188242	2.26911e-05	2.26911e-05	0.0289009
MRPL55	0.188237	2.2703e-05	2.2703e-05	0.0111992
SRSF10	0.188236	2.27054e-05	2.27054e-05	0.0355857
CIRH1A	0.188204	2.27789e-05	2.27789e-05	0.0239442
PPP1CA	0.188074	2.30825e-05	2.30825e-05	0.0298744
SBF2	0.188073	2.30868e-05	2.30868e-05	0.00588297
TSSC1	0.18807	2.30923e-05	2.30923e-05	0.0202656
LDHAP5	0.188044	2.31543e-05	2.31543e-05	0.00517534
ZFP90	0.187943	2.33945e-05	2.33945e-05	0.0062105
LAS1L	0.187892	2.3516e-05	2.3516e-05	0.0159719
OMD	0.187889	2.35215e-05	2.35215e-05	0.0106944
GTF2E2	0.187887	2.35271e-05	2.35271e-05	0.0280114
FAM190B	0.18784	2.36397e-05	2.36397e-05	0.00783847
COMMD4	0.18783	2.36638e-05	2.36638e-05	0.0215653
ZNF43	0.187759	2.38368e-05	2.38368e-05	0.00647628
MRPL47	0.18772	2.39307e-05	2.39307e-05	0.0230977
RHBDD1	0.187689	2.40068e-05	2.40068e-05	0.0221006
MTHFS	0.187621	2.41729e-05	2.41729e-05	0.0393582
HSCB	0.187549	2.43494e-05	2.43494e-05	0.00984231
XPO4	0.187506	2.44578e-05	2.44578e-05	0.00388505
GAPDHP60	0.187482	2.45176e-05	2.45176e-05	0.0268907
RCC1	0.187436	2.46311e-05	2.46311e-05	0.0202821
UTP11L	0.187398	2.47261e-05	2.47261e-05	0.0101356
TIAM1	0.187378	2.47769e-05	2.47769e-05	0.0151016
HIST2H2AC	0.187326	2.49073e-05	2.49073e-05	0.000381383
PA2G4P2	0.187303	2.49657e-05	2.49657e-05	0.028346
PPHLN1	0.187273	2.50431e-05	2.50431e-05	0.0361074
CARD8	0.18723	2.51533e-05	2.51533e-05	0.0217582
RAD17	0.187105	2.54746e-05	2.54746e-05	0.00920551
ESD	0.187046	2.56252e-05	2.56252e-05	0.0189821
MAPRE1	0.187004	2.57362e-05	2.57362e-05	0.0301526
WIPF2	0.186998	2.57517e-05	2.57517e-05	0.0105996
C7orf30	0.186958	2.58548e-05	2.58548e-05	0.0244408
CBFA2T2	0.186918	2.59605e-05	2.59605e-05	0.00932999
CREB1	0.186912	2.59757e-05	2.59757e-05	0.0275598
CD83	0.186911	2.59785e-05	2.59785e-05	0.0274235
UBE2CBP	0.186867	2.60945e-05	2.60945e-05	0.0193517
GDI1	0.186777	2.63344e-05	2.63344e-05	0.0285137
BLNK	0.186752	2.63998e-05	2.63998e-05	0.0275614
TRAPPC1	0.18673	2.64591e-05	2.64591e-05	0.0185354
PIBF1	0.186716	2.64975e-05	2.64975e-05	0.00787364
ZBTB44	0.18667	2.6622e-05	2.6622e-05	0.0112244
LRRC33	0.186663	2.66407e-05	2.66407e-05	0.0132917
GTPBP4	0.186629	2.67311e-05	2.67311e-05	0.0161984
MAZ	0.186625	2.67433e-05	2.67433e-05	0.00867363
MRPL1	0.186609	2.67847e-05	2.67847e-05	0.0161096
SSBP1	0.186558	2.69242e-05	2.69242e-05	0.0328565
ZDHHC16	0.186536	2.69851e-05	2.69851e-05	0.0249185
DNAJC8	0.186512	2.70511e-05	2.70511e-05	0.0309225
TFAM	0.186486	2.71222e-05	2.71222e-05	0.0203826
PDDC1	0.186438	2.7253e-05	2.7253e-05	0.0116142
CBX2	0.186437	2.72568e-05	2.72568e-05	0.00870563
COX8A	0.186299	2.76383e-05	2.76383e-05	0.0304546
SCRN2	0.186209	2.78901e-05	2.78901e-05	0.0162931
DNM1L	0.186189	2.79479e-05	2.79479e-05	0.0295976
IDH3G	0.186057	2.83219e-05	2.83219e-05	0.0316472
SNX19	0.185915	2.87308e-05	2.87308e-05	0.00513283
TSPAN31	0.185875	2.8846e-05	2.8846e-05	0.0118185
SFSWAP	0.185737	2.92498e-05	2.92498e-05	0.0105785
SEC16A	0.185699	2.93609e-05	2.93609e-05	0.0116155
MPI	0.185583	2.97065e-05	2.97065e-05	0.0227482
CD320	0.185545	2.98205e-05	2.98205e-05	0.0171372
COMMD1	0.185537	2.98458e-05	2.98458e-05	0.0148747
GTF3C5	0.185515	2.9911e-05	2.9911e-05	0.0182417
DHFR	0.185485	2.99998e-05	2.99998e-05	0.00065381
HIST1H2BD	0.185435	3.01525e-05	3.01525e-05	0.00910335
POF1B	0.185368	3.03563e-05	3.03563e-05	0.00549802
CES2	0.185328	3.04769e-05	3.04769e-05	0.012759
WDR46	0.185266	3.0667e-05	3.0667e-05	0.0323876
C4orf29	0.185266	3.06676e-05	3.06676e-05	0.0168604
LPP	0.18526	3.06856e-05	3.06856e-05	0.0172082
C1orf112	0.185259	3.06894e-05	3.06894e-05	0.0080146
SLC16A4	0.18525	3.0719e-05	3.0719e-05	0.0061021
ABCD4	0.185213	3.08316e-05	3.08316e-05	0.00956162
HSPA8	0.185172	3.0959e-05	3.0959e-05	0.0485893
ITPKB	0.185162	3.09894e-05	3.09894e-05	0.00631468
CTNNAL1	0.185159	3.10005e-05	3.10005e-05	0.00738192
C12orf11	0.185127	3.11002e-05	3.11002e-05	0.0163022
DCAF13	0.185027	3.14146e-05	3.14146e-05	0.0277381
HELQ	0.184992	3.15239e-05	3.15239e-05	0.00821538
C17orf42	0.184958	3.16298e-05	3.16298e-05	0.0182147
INPP4A	0.184882	3.1872e-05	3.1872e-05	0.0111734
TMEM185A	0.184824	3.20593e-05	3.20593e-05	0.00686005
ZNF202	0.184807	3.21144e-05	3.21144e-05	0.0154209
PAK1IP1	0.184721	3.23902e-05	3.23902e-05	0.0179363
BRD7	0.184529	3.30196e-05	3.30196e-05	0.00427763
CNTROB	0.184518	3.30556e-05	3.30556e-05	0.0217909
ZNF738	0.184463	3.32375e-05	3.32375e-05	0.0120951
SPECC1L	0.184454	3.32681e-05	3.32681e-05	0.0183251
GCC2	0.184453	3.32708e-05	3.32708e-05	0.0155909
PDAP1	0.184394	3.34698e-05	3.34698e-05	0.0218367
MARCKSL1	0.184358	3.35883e-05	3.35883e-05	0.00839061
CISD2	0.184309	3.37536e-05	3.37536e-05	0.0240037
PRR14	0.184277	3.38619e-05	3.38619e-05	0.00626528
TMEM138	0.184123	3.43863e-05	3.43863e-05	0.017579
RCOR1	0.184117	3.44092e-05	3.44092e-05	0.00787422
ZNF808	0.184048	3.46462e-05	3.46462e-05	0.00679078
CNOT4	0.184036	3.46867e-05	3.46867e-05	0.0158946
SLC25A4	0.184011	3.47746e-05	3.47746e-05	0.0311332
NCRNA00182	0.183968	3.49251e-05	3.49251e-05	0.012372
MANBA	0.183965	3.49326e-05	3.49326e-05	0.0089922
GATAD2A	0.183818	3.54512e-05	3.54512e-05	0.00949645
RHBDD3	0.183796	3.55261e-05	3.55261e-05	0.0121257
PHF6	0.183696	3.5883e-05	3.5883e-05	0.00838654
EDC3	0.183626	3.61359e-05	3.61359e-05	0.0269204
C17orf81	0.183588	3.62709e-05	3.62709e-05	0.022468
KARS	0.18358	3.62992e-05	3.62992e-05	0.0289215
C12orf23	0.183422	3.68738e-05	3.68738e-05	0.00725746
MRPL3	0.183396	3.69713e-05	3.69713e-05	0.0335094
RABEPK	0.183293	3.73523e-05	3.73523e-05	0.0146491
SSFA2	0.183233	3.75749e-05	3.75749e-05	0.0173649
MRPL41	0.183146	3.78999e-05	3.78999e-05	0.00875427
GPX1	0.183119	3.80038e-05	3.80038e-05	0.0178713
TOLLIP	0.183078	3.8159e-05	3.8159e-05	0.0186039
ATHL1	0.183045	3.8282e-05	3.8282e-05	0.0206651
TUBA4A	0.183025	3.83606e-05	3.83606e-05	0.0217842
B4GALT7	0.182867	3.89632e-05	3.89632e-05	0.0135425
PFN1	0.182855	4.01892e-05	4.01892e-05	0.0236674
SMARCAD1	0.182585	4.00686e-05	4.00686e-05	0.0306103
HIPK3	0.182583	4.0077e-05	4.0077e-05	0.00537446
ZNF460	0.182499	4.04098e-05	4.04098e-05	0.0225311
MUTYH	0.18248	4.04864e-05	4.04864e-05	0.0119169
BNIP3L	0.182411	4.07652e-05	4.07652e-05	0.0112985
EPN1	0.182267	4.13478e-05	4.13478e-05	0.00442111
MPHOSPH9	0.18224	4.14606e-05	4.14606e-05	0.00864288
PHC3	0.182102	4.20285e-05	4.20285e-05	0.0244933
PPP2CA	0.182042	4.22781e-05	4.22781e-05	0.0262149
GGT7	0.181998	4.24616e-05	4.24616e-05	0.00681475
IFT172	0.181982	4.25284e-05	4.25284e-05	0.00736841
HIRIP3	0.181971	4.25752e-05	4.25752e-05	0.0144007
METTL14	0.181944	4.26893e-05	4.26893e-05	0.00683681
NUP62	0.181914	4.28152e-05	4.28152e-05	0.0349473
TCEAL8	0.18181	4.32593e-05	4.32593e-05	0.00793751
TUBGCP2	0.181787	4.33567e-05	4.33567e-05	0.0249516
CSPP1	0.181762	4.3465e-05	4.3465e-05	0.00686787
TET2	0.181601	4.41581e-05	4.41581e-05	0.0146068
BRD8	0.181589	4.42128e-05	4.42128e-05	0.0207248
SEL1L	0.181512	4.45483e-05	4.45483e-05	0.0103967
BCL3	0.18135	4.52625e-05	4.52625e-05	0.0207775
SNX17	0.181328	4.53604e-05	4.53604e-05	0.0425212
PITRM1	0.181198	4.59456e-05	4.59456e-05	0.0138717
TMEM9B	0.181111	4.63413e-05	4.63413e-05	0.0159483
NOP58	0.181056	4.65888e-05	4.65888e-05	0.0287661
ZNF280C	0.180974	4.6967e-05	4.6967e-05	0.00603883
PPP6R2	0.180968	4.69957e-05	4.69957e-05	0.0156358
SEC24D	0.180958	4.7042e-05	4.7042e-05	0.00829574
DOM3Z	0.180936	4.71406e-05	4.71406e-05	0.0181276
ZNF562	0.180883	4.73876e-05	4.73876e-05	0.00713851
SNORD17	0.180819	4.76845e-05	4.76845e-05	0.0124118
ZNF518A	0.180789	4.78288e-05	4.78288e-05	0.0108412
FAM122B	0.180736	4.80752e-05	4.80752e-05	0.00034632
RASSF3	0.180718	4.81632e-05	4.81632e-05	0.00818597
DEM1	0.180692	4.82842e-05	4.82842e-05	0.0170949
NSDHL	0.180687	4.83098e-05	4.83098e-05	0.0118369
HNRNPUL2	0.180583	4.88046e-05	4.88046e-05	0.00179278
ASH2L	0.180421	4.95818e-05	4.95818e-05	0.00974977
MFSD9	0.180366	4.98485e-05	4.98485e-05	0.0212582
DPYSL2	0.180323	5.00597e-05	5.00597e-05	0.0271679
GLRX5	0.180138	5.09753e-05	5.09753e-05	0.00219574
ISY1	0.180055	5.139e-05	5.139e-05	0.0228559
TSEN15	0.179982	5.17568e-05	5.17568e-05	0.0186675
DCUN1D5	0.179874	5.23045e-05	5.23045e-05	0.0125381
KCTD5	0.179825	5.25589e-05	5.25589e-05	0.0105452
VAMP8	0.179788	5.27467e-05	5.27467e-05	0.0287684
DCAF16	0.179736	5.3014e-05	5.3014e-05	0.0109269
KHDRBS1	0.179664	5.33891e-05	5.33891e-05	0.0157406
DSN1	0.179648	5.34702e-05	5.34702e-05	0.0118304
PHACTR4	0.179646	5.34839e-05	5.34839e-05	0.0185199
NUDT9	0.179552	5.39759e-05	5.39759e-05	0.0106458
ATAD2	0.179515	5.41673e-05	5.41673e-05	0.00436998
PTGER4	0.179491	5.42962e-05	5.42962e-05	0.0108838
CHD9	0.179448	5.4523e-05	5.4523e-05	0.0182667
UBOX5	0.179426	5.46413e-05	5.46413e-05	0.0129112
ZRANB2	0.179393	5.48152e-05	5.48152e-05	0.0137121
TIMM22	0.179388	5.48419e-05	5.48419e-05	0.0126781
ZNF804A	0.179373	5.49223e-05	5.49223e-05	0.0116899
UBXN2A	0.179368	5.49521e-05	5.49521e-05	0.0208578
YEATS4	0.179363	5.49786e-05	5.49786e-05	0.0169471
CHCHD6	0.179318	5.52199e-05	5.52199e-05	0.0101321
C16orf7	0.179259	5.55342e-05	5.55342e-05	0.0101427
EBP	0.179239	5.56434e-05	5.56434e-05	0.0306105
CENPQ	0.179196	5.58771e-05	5.58771e-05	0.00435048
SNORD25	0.179185	5.59363e-05	5.59363e-05	0.00860209
DDX50	0.179121	5.62884e-05	5.62884e-05	0.0153922
DHRS4L2	0.179043	5.67149e-05	5.67149e-05	0.0136708
MSRA	0.178982	5.7054e-05	5.7054e-05	0.0030659
ELAC2	0.178946	5.72485e-05	5.72485e-05	0.0147315
TGIF2	0.178928	5.73523e-05	5.73523e-05	0.0212378
SAMSN1	0.17892	5.73983e-05	5.73983e-05	0.0155267
TRNAU1AP	0.178845	5.7815e-05	5.7815e-05	0.0106712
TMEM39B	0.178843	5.78261e-05	5.78261e-05	0.00917788
DCP1A	0.178805	5.80395e-05	5.80395e-05	0.0197509
ZNF444	0.178786	5.81458e-05	5.81458e-05	0.0168302
LDOC1L	0.178725	5.84915e-05	5.84915e-05	0.0122084
ZC3H4	0.178627	5.90496e-05	5.90496e-05	0.0240678
SSX2IP	0.178553	5.94762e-05	5.94762e-05	0.0176918
ANAPC1	0.178543	5.9535e-05	5.9535e-05	0.00632858
STK32C	0.178499	5.97882e-05	5.97882e-05	0.00576019
ASRGL1	0.178486	5.98607e-05	5.98607e-05	0.0217686
CABLES1	0.178452	6.0058e-05	6.0058e-05	0.012786
BCOR	0.178378	6.04921e-05	6.04921e-05	0.0183273
GK5	0.178368	6.05496e-05	6.05496e-05	0.00353825
SNAP47	0.178352	6.06461e-05	6.06461e-05	0.00701949
POLR2D	0.178304	6.09278e-05	6.09278e-05	0.03191
ZNF146	0.178232	6.13509e-05	6.13509e-05	0.0272552
MFSD8	0.178198	6.15522e-05	6.15522e-05	0.00703278
TBC1D15	0.178173	6.1706e-05	6.1706e-05	0.00459084
OXA1L	0.178134	6.19385e-05	6.19385e-05	0.0199517
SMARCC2	0.17811	6.20795e-05	6.20795e-05	0.0280965
NBAS	0.178084	6.22362e-05	6.22362e-05	0.00475342
SAP130	0.178046	6.24665e-05	6.24665e-05	0.0167661
C17orf71	0.178026	6.25885e-05	6.25885e-05	0.011325
PCNT	0.177951	6.30423e-05	6.30423e-05	0.020604
DPY19L3	0.177939	6.31161e-05	6.31161e-05	0.00540432
CLIP3	0.177917	6.32477e-05	6.32477e-05	0.0164351
MRPS9	0.177858	6.36097e-05	6.36097e-05	0.0158151
ITFG3	0.177837	6.37383e-05	6.37383e-05	0.0154123
SPRYD4	0.177803	6.39491e-05	6.39491e-05	0.0109803
TIMM23	0.177645	6.49331e-05	6.49331e-05	0.024731
TOPBP1	0.177548	6.55414e-05	6.55414e-05	0.0145336
PPM1G	0.177531	6.56489e-05	6.56489e-05	0.0249698
BDH2	0.17753	6.5657e-05	6.5657e-05	0.00609018
QSER1	0.177491	6.59024e-05	6.59024e-05	0.00605931
KIAA0564	0.177472	6.60206e-05	6.60206e-05	0.0093817
CLEC16A	0.17743	6.62886e-05	6.62886e-05	0.0153744
TAF1D	0.17741	6.64159e-05	6.64159e-05	0.0290664
SDHAP2	0.177392	6.65314e-05	6.65314e-05	0.0121867
NCOA7	0.177381	6.66041e-05	6.66041e-05	0.0150984
DNAJB14	0.177369	6.66832e-05	6.66832e-05	0.0166401
TMEM188	0.17729	6.71893e-05	6.71893e-05	0.00534083
ZCRB1	0.177243	6.74924e-05	6.74924e-05	0.0186179
AP3S2	0.177189	6.78433e-05	6.78433e-05	0.00258521
SRGAP2	0.17717	6.79684e-05	6.79684e-05	0.00254378
IWS1	0.177092	6.84852e-05	6.84852e-05	0.0126667
PSPC1	0.177077	6.85837e-05	6.85837e-05	0.0247445
MIPEP	0.177018	6.89707e-05	6.89707e-05	0.0116783
SF3A3	0.176939	6.94974e-05	6.94974e-05	0.0304352
RNASEH1	0.176938	6.95032e-05	6.95032e-05	0.0269748
ENO1	0.176927	6.95761e-05	6.95761e-05	0.0221455
NME4	0.176804	7.04042e-05	7.04042e-05	0.0225399
CCDC138	0.176591	7.18574e-05	7.18574e-05	0.00571311
C16orf68	0.176579	7.19378e-05	7.19378e-05	0.00792852
ZNF710	0.176577	7.19546e-05	7.19546e-05	0.00515724
SCAF1	0.176553	7.21158e-05	7.21158e-05	0.00115561
DNAJC7	0.176465	7.2727e-05	7.2727e-05	0.0233795
DDX24	0.176462	7.27484e-05	7.27484e-05	0.00688684
AMN1	0.176353	7.35105e-05	7.35105e-05	0.00796576
TRUB1	0.176341	7.35995e-05	7.35995e-05	0.00838875
LRRC37A2	0.176294	7.39301e-05	7.39301e-05	0.00457038
STAG2	0.176287	7.39792e-05	7.39792e-05	0.0114951
R3HDM1	0.176277	7.40474e-05	7.40474e-05	0.0109614
RABAC1	0.176277	7.40527e-05	7.40527e-05	0.0270093
YKT6	0.176269	7.41042e-05	7.41042e-05	0.0242053
GEMIN7	0.176234	7.43557e-05	7.43557e-05	0.0116412
RAD1	0.176233	7.43631e-05	7.43631e-05	0.00913873
USP38	0.176087	7.54114e-05	7.54114e-05	0.0112701
EIF2C4	0.176062	7.55891e-05	7.55891e-05	0.005664
ZFAND6	0.176057	7.56228e-05	7.56228e-05	0.0436413
GCA	0.176045	7.57098e-05	7.57098e-05	0.00995235
ARL1	0.175985	7.61505e-05	7.61505e-05	0.0143461
MAPKSP1	0.175946	7.6435e-05	7.6435e-05	0.0189815
SLC25A37	0.175939	7.64828e-05	7.64828e-05	0.00763339
DDB1	0.175933	7.65242e-05	7.65242e-05	0.0252312
APLP2	0.175885	7.68789e-05	7.68789e-05	0.0128631
TCP11L1	0.17585	7.71329e-05	7.71329e-05	0.0070083
ZFP91	0.175848	7.71469e-05	7.71469e-05	0.0029966
PSMB9	0.175831	7.72759e-05	7.72759e-05	0.0290758
WDR41	0.175802	7.74912e-05	7.74912e-05	0.0264336
SPTY2D1	0.175779	7.76581e-05	7.76581e-05	0.00710609
MEPCE	0.175776	7.76854e-05	7.76854e-05	0.0180833
RLF	0.175713	7.81518e-05	7.81518e-05	0.0128764
FTH1P12	0.175574	7.91937e-05	7.91937e-05	0.0189329
SPIB	0.175566	7.92549e-05	7.92549e-05	0.0299233
SFXN2	0.175543	7.94305e-05	7.94305e-05	0.0114891
C3orf70	0.175529	7.95372e-05	7.95372e-05	0.0183534
TMEM192	0.175483	7.98805e-05	7.98805e-05	0.00493176
USP54	0.175464	8.00309e-05	8.00309e-05	0.0208399
FTO	0.175413	8.04185e-05	8.04185e-05	0.00718758
MSI2	0.175399	8.05222e-05	8.05222e-05	0.0202133
SRPRB	0.175395	8.05586e-05	8.05586e-05	0.0176531
AASDH	0.17504	8.3323e-05	8.3323e-05	0.00702581
HM13	0.174963	8.39383e-05	8.39383e-05	0.0165838
ZNF226	0.174959	8.39678e-05	8.39678e-05	0.00458539
KCTD6	0.17488	8.45968e-05	8.45968e-05	0.0172701
DCLRE1C	0.174745	8.56912e-05	8.56912e-05	0.0253943
C8orf59	0.174703	8.60368e-05	8.60368e-05	0.016595
EHMT1	0.174623	8.66903e-05	8.66903e-05	0.0187541
TNFRSF10B	0.174617	8.67416e-05	8.67416e-05	0.00552431
FBXO17	0.174586	8.69929e-05	8.69929e-05	0.00995029
NT5DC1	0.174545	8.73288e-05	8.73288e-05	0.0124458
PPP2R5D	0.174513	8.75964e-05	8.75964e-05	0.0304383
RASA4B	0.174502	8.76895e-05	8.76895e-05	0.0182947
PUS7L	0.174481	8.78655e-05	8.78655e-05	0.0135822
PYROXD1	0.174479	8.78841e-05	8.78841e-05	0.0259405
MAP4K5	0.174464	8.80089e-05	8.80089e-05	0.00500296
BRF2	0.174445	8.81671e-05	8.81671e-05	0.0209205
PEX10	0.17444	8.82095e-05	8.82095e-05	0.0227124
DCTN2	0.174435	8.825e-05	8.825e-05	0.0284376
EPHB6	0.174233	8.99487e-05	8.99487e-05	0.0184777
C2orf47	0.174157	9.06032e-05	9.06032e-05	0.010487
CYB5R2	0.174102	9.10747e-05	9.10747e-05	0.010832
FAHD2A	0.174094	9.11404e-05	9.11404e-05	0.0113853
TALDO1	0.174079	9.12748e-05	9.12748e-05	0.0251247
ZBTB3	0.17403	9.16914e-05	9.16914e-05	0.00978951
AGK	0.173968	9.22346e-05	9.22346e-05	0.00588784
CEACAM1	0.173941	9.24716e-05	9.24716e-05	0.0122653
CEP290	0.173899	9.28416e-05	9.28416e-05	0.00731845
TSTD1	0.173858	9.32013e-05	9.32013e-05	0.0241246
SGPL1	0.17385	9.32718e-05	9.32718e-05	0.022857
XPNPEP3	0.173812	9.36071e-05	9.36071e-05	0.00689368
SEC62	0.173752	9.41307e-05	9.41307e-05	0.0242289
CCL28	0.173702	9.45765e-05	9.45765e-05	0.00591445
FBXW7	0.173665	9.49071e-05	9.49071e-05	0.00888939
GPC2	0.173604	9.54551e-05	9.54551e-05	0.00483888
RBM28	0.173531	9.61185e-05	9.61185e-05	0.0160402
ZNF765	0.173462	9.67439e-05	9.67439e-05	0.000177728
ANXA6	0.173431	9.70303e-05	9.70303e-05	0.0262796
C1orf59	0.173404	9.72748e-05	9.72748e-05	0.0180587
DDX52	0.173399	9.7325e-05	9.7325e-05	0.0169497
GPKOW	0.1733	9.82363e-05	9.82363e-05	0.00303324
PECR	0.173289	9.83304e-05	9.83304e-05	0.0117198
CHCHD2	0.173235	9.88346e-05	9.88346e-05	0.023577
TXNDC17	0.173219	9.89872e-05	9.89872e-05	0.0104386
LCP1	0.173129	9.98274e-05	9.98274e-05	0.0177526
RAD18	0.173043	0.000100638	0.000100638	0.00910336
YEATS2	0.172986	0.00010118	0.00010118	0.0157516
PSMD7	0.172971	0.00010132	0.00010132	0.0304416
NAAA	0.172968	0.000101349	0.000101349	0.0113074
HDAC9	0.172856	0.000102425	0.000102425	0.026471
NASP	0.172815	0.00010282	0.00010282	0.0263429
TRAIP	0.172814	0.000102827	0.000102827	0.0157891
RAE1	0.172799	0.000102968	0.000102968	0.0167661
NUDT14	0.172786	0.000103101	0.000103101	0.0135567
USP13	0.172774	0.000103212	0.000103212	0.00609555
C1orf35	0.172709	0.00010384	0.00010384	0.00374644
ACSL1	0.172675	0.00010418	0.00010418	0.0147822
WDR59	0.172652	0.000104403	0.000104403	0.00684023
BRMS1	0.172615	0.000104759	0.000104759	0.0120461
USP28	0.172572	0.000105188	0.000105188	0.0036142
ANKRD17	0.172558	0.000105329	0.000105329	0.011536
SRPR	0.172402	0.000106873	0.000106873	0.0169037
RUVBL1	0.172373	0.000107171	0.000107171	0.030824
HMGN2L6	0.172372	0.000107174	0.000107174	0.00801123
C1orf52	0.172339	0.000107512	0.000107512	0.0081289
ERF	0.172327	0.000107625	0.000107625	0.00220035
RANGAP1	0.172327	0.000107631	0.000107631	0.0355452
HSPG2	0.172252	0.000108391	0.000108391	0.00895881
ATP6AP2	0.172221	0.000108703	0.000108703	0.011132
PLSCR3	0.172187	0.000109049	0.000109049	0.00182565
GABPB1	0.172084	0.000110102	0.000110102	0.0091528
CREM	0.171941	0.000111589	0.000111589	0.00805704
SRSF8	0.171931	0.000111688	0.000111688	0.022234
OAT	0.1719	0.000112015	0.000112015	0.0130946
CENPK	0.171878	0.000112243	0.000112243	0.00949143
SH2D4A	0.171835	0.000112701	0.000112701	0.00728991
SNX25	0.171821	0.000112846	0.000112846	0.0153127
SPATA7	0.17178	0.000113283	0.000113283	0.00295145
LSM12P1	0.171663	0.00011452	0.00011452	0.0184264
TMEM186	0.171592	0.000115286	0.000115286	0.00798619
EPT1	0.171489	0.000116392	0.000116392	0.00801486
TMUB2	0.171453	0.000116783	0.000116783	0.0111153
CCDC77	0.171441	0.000116915	0.000116915	0.00091097
PIK3R4	0.171424	0.000117104	0.000117104	0.0186648
FBXW5	0.171403	0.000117337	0.000117337	0.0237305
COPB1	0.171393	0.00011744	0.00011744	0.0316817
NDUFB10	0.171378	0.000117602	0.000117602	0.03198
SNORD99	0.171349	0.000117927	0.000117927	0.00503443
KLHDC5	0.171319	0.00011825	0.00011825	0.00721398
C1orf50	0.171212	0.00011944	0.00011944	0.00925906
PRPS2	0.17121	0.000119454	0.000119454	0.0230931
HSD17B1	0.170973	0.00012212	0.00012212	0.00535021
MLF2	0.170889	0.000123074	0.000123074	0.0303227
PPT1	0.17087	0.000123296	0.000123296	0.0127578
ZNF507	0.170787	0.000124249	0.000124249	0.0073384
WDR85	0.170607	0.000126346	0.000126346	0.0101789
IRF2BP2	0.170597	0.000126465	0.000126465	0.00622923
THOC7	0.170596	0.000126467	0.000126467	0.0113596
LMAN2L	0.170563	0.000126861	0.000126861	0.0224143
PLIN3	0.170323	0.000129708	0.000129708	0.0270991
MYCBP	0.170319	0.000129761	0.000129761	0.0108095
GSTZ1	0.17028	0.00013023	0.00013023	0.00476228
ARMC8	0.170277	0.000130267	0.000130267	0.0197068
TARS	0.170277	0.000130269	0.000130269	0.0188121
RAB22A	0.170258	0.000130495	0.000130495	0.00140421
BICD1	0.170226	0.000130882	0.000130882	0.0206662
U2AF2	0.170182	0.000131419	0.000131419	0.000615542
BET1L	0.170174	0.000131511	0.000131511	0.0140983
FTH1P3	0.170078	0.000132683	0.000132683	0.00956394
POLR1D	0.17006	0.000132904	0.000132904	0.0182146
IPO7	0.169921	0.000134627	0.000134627	0.0158071
CTCF	0.169877	0.00013518	0.00013518	0.0115283
METTL9	0.169834	0.000135712	0.000135712	0.0152884
SNORD60	0.169719	0.000137163	0.000137163	0.0166584
TMEM216	0.169717	0.000137187	0.000137187	0.00541915
ACTBP11	0.169654	0.000137989	0.000137989	0.0027199
TDP1	0.169597	0.000138718	0.000138718	0.0115807
EDEM1	0.169536	0.000139502	0.000139502	0.0207998
HTATSF1	0.169525	0.000139638	0.000139638	0.014003
RNF121	0.169428	0.000140892	0.000140892	0.0104169
ARL5B	0.169405	0.000141189	0.000141189	0.00693204
TCTEX1D2	0.169397	0.000141297	0.000141297	0.004312
NCLN	0.169247	0.000143257	0.000143257	0.013735
MRPS17	0.169201	0.000143874	0.000143874	0.00887876
SERGEF	0.169175	0.000144215	0.000144215	0.00510232
C10orf78	0.169168	0.000144299	0.000144299	0.0116287
YARS2	0.169152	0.000144518	0.000144518	0.0117952
CCDC21	0.169149	0.000144559	0.000144559	0.00612435
SUGT1	0.169101	0.000145191	0.000145191	0.0151888
EIF3C	0.1691	0.000145212	0.000145212	0.00699052
SIGMAR1	0.169036	0.000146067	0.000146067	0.00786896
EXOSC8	0.169023	0.000146239	0.000146239	0.0107089
MGAT2	0.168995	0.000146625	0.000146625	0.00730671
TRIM28	0.168947	0.000147274	0.000147274	0.0104787
GPCPD1	0.168933	0.000147454	0.000147454	0.011573
HDLBP	0.168898	0.000147937	0.000147937	0.015943
PFAS	0.168874	0.000148259	0.000148259	0.00156365
RIPK2	0.168726	0.000150282	0.000150282	0.0077431
C2orf49	0.168712	0.000150479	0.000150479	0.00663934
PIGL	0.168673	0.000151014	0.000151014	0.0087893
MRPL48	0.168491	0.000153557	0.000153557	0.0127662
USP11	0.168401	0.000154826	0.000154826	0.0204956
SNRNP48	0.1684	0.000154851	0.000154851	0.00912839
CXorf38	0.168381	0.000155113	0.000155113	0.0102987
TMEM126B	0.168255	0.000156922	0.000156922	0.0100904
SRRT	0.16825	0.000156985	0.000156985	0.0199348
PPP5C	0.168136	0.000158637	0.000158637	0.0231854
CBARA1	0.168124	0.000158807	0.000158807	0.00921437
BECN1	0.168081	0.00015943	0.00015943	0.00929511
CAD	0.168077	0.000159498	0.000159498	0.00910296
GNGT2	0.168069	0.000159603	0.000159603	0.0095825
MPG	0.168043	0.000159992	0.000159992	0.010936
TMEM184C	0.168005	0.000160543	0.000160543	0.014931
NFATC2IP	0.168002	0.000160587	0.000160587	0.0082619
LARP1B	0.167965	0.000161132	0.000161132	0.00251354
TIMM50	0.167957	0.000161257	0.000161257	0.0260335
PRKCD	0.167879	0.000162399	0.000162399	0.00624477
EXOSC6	0.167869	0.000162556	0.000162556	0.00736169
TMEM68	0.167856	0.000162746	0.000162746	0.0137144
PPP1R7	0.16785	0.000162842	0.000162842	0.0146001
SNX12	0.167806	0.000163489	0.000163489	0.00688946
ACD	0.16774	0.000164479	0.000164479	0.00937312
MED19	0.167655	0.000165767	0.000165767	0.0100387
OAZ1	0.167627	0.000169576	0.000169576	0.0174595
SPEN	0.167609	0.000166451	0.000166451	0.0164512
MLL	0.1676	0.00016659	0.00016659	0.00649068
ZNF524	0.167561	0.000167186	0.000167186	0.00545121
MMS22L	0.167537	0.000167546	0.000167546	0.0115444
TUG1	0.167483	0.000168376	0.000168376	0.0161717
RAP2B	0.167448	0.00016891	0.00016891	0.010565
LAMP2	0.167262	0.000171804	0.000171804	0.0136768
KIAA0195	0.167209	0.000172631	0.000172631	0.00841194
ST3GAL2	0.16717	0.00017325	0.00017325	0.00736944
ACAD8	0.167114	0.000174128	0.000174128	0.00859297
MYO1E	0.16707	0.000174825	0.000174825	0.0116226
RBMXL1	0.167043	0.000175257	0.000175257	0.007378
SPHK2	0.167013	0.000175739	0.000175739	0.0115964
IDH3A	0.166885	0.00017779	0.00017779	0.0157021
SC5DL	0.166855	0.000178279	0.000178279	0.0109595
SNORD22	0.166853	0.000178319	0.000178319	0.00927619
LRRC37BP1	0.166834	0.000178627	0.000178627	0.00242143
ADH5P4	0.166811	0.000178997	0.000178997	0.0165444
GTDC1	0.166783	0.000179453	0.000179453	0.00968383
ORC5	0.166764	0.000179751	0.000179751	0.00584711
SARNP	0.166753	0.000179946	0.000179946	0.0366928
CDK10	0.166732	0.000180285	0.000180285	0.0114005
FZR1	0.166701	0.000180792	0.000180792	0.0109975
CHFR	0.166666	0.000181358	0.000181358	0.00329208
ZNF143	0.166585	0.000182707	0.000182707	0.0079007
VAPB	0.16658	0.00018279	0.00018279	0.00891298
WDR61	0.166506	0.000184017	0.000184017	0.0236879
RALGAPA2	0.166505	0.00018403	0.00018403	0.00532641
TRIM14	0.16648	0.000184457	0.000184457	0.0222185
POTEKP	0.166429	0.000185305	0.000185305	0.00686028
NUDT13	0.16636	0.000186456	0.000186456	0.0055877
NDEL1	0.166296	0.000187553	0.000187553	0.00934931
DBNL	0.16626	0.000188163	0.000188163	0.025363
SLX4	0.166199	0.000189208	0.000189208	0.00215926
NAF1	0.166185	0.000189443	0.000189443	0.0135564
ALKBH3	0.166084	0.000191179	0.000191179	0.00426627
RNF111	0.166074	0.000191359	0.000191359	0.0130776
TRAF4	0.165806	0.000196049	0.000196049	0.0302702
LRRC42	0.165763	0.000196796	0.000196796	0.00755552
MIB1	0.165753	0.000196979	0.000196979	0.0141082
HIST1H2BC	0.165719	0.000197588	0.000197588	0.00208882
RER1	0.165689	0.000198121	0.000198121	0.0233754
ANKRD49	0.165639	0.000199022	0.000199022	0.00625982
LAPTM5	0.165607	0.000199592	0.000199592	0.0248099
NAMPT	0.1656	0.000199717	0.000199717	0.00792724
SPTLC1	0.165534	0.00020092	0.00020092	0.00846253
HADHA	0.165514	0.000201279	0.000201279	0.0257091
C20orf117	0.165427	0.000202866	0.000202866	0.0294893
DTD1	0.16537	0.000203893	0.000203893	0.0162665
TMEM106B	0.165254	0.000206034	0.000206034	0.00895291
KIAA1715	0.165232	0.000206455	0.000206455	0.00924592
RNF2	0.165208	0.0002069	0.0002069	0.0108259
CXorf56	0.165192	0.000207191	0.000207191	0.0206649
TNKS	0.165192	0.000207194	0.000207194	0.00849418
C14orf135	0.165162	0.000207746	0.000207746	0.0106639
ABCD3	0.165079	0.000209303	0.000209303	0.00704128
CBX1	0.165054	0.000209782	0.000209782	0.0184745
ARID3A	0.165053	0.000209795	0.000209795	0.000850824
ABHD14B	0.165025	0.000210332	0.000210332	0.00835047
USP8	0.164992	0.000210948	0.000210948	0.0100148
FAM127A	0.164965	0.000211468	0.000211468	0.00568057
NUP205	0.164957	0.000211622	0.000211622	0.00462859
WDR37	0.164827	0.000214105	0.000214105	0.000489278
FXR1	0.164782	0.000214964	0.000214964	0.0204825
SEC24B	0.164772	0.00021517	0.00021517	0.0134098
ELP4	0.164671	0.000217124	0.000217124	0.00811299
ZMPSTE24	0.16458	0.000218903	0.000218903	0.0108684
PAPD5	0.164556	0.000219378	0.000219378	0.0070825
PPP1R14B	0.164531	0.000219863	0.000219863	0.00278898
CAPZA1	0.164522	0.000220044	0.000220044	0.0202487
ZNF277	0.164514	0.000220191	0.000220191	0.00503988
CCDC84	0.164496	0.000220543	0.000220543	0.0086508
GVINP1	0.164447	0.000221531	0.000221531	0.00343893
NAT10	0.164391	0.000222647	0.000222647	0.0157922
C9orf119	0.164324	0.000223979	0.000223979	0.00759153
EEFSEC	0.164317	0.000224116	0.000224116	0.0182164
PAPOLG	0.164216	0.000226146	0.000226146	0.00781882
DCTN1	0.164124	0.000228013	0.000228013	0.0288285
BMS1	0.164077	0.00022898	0.00022898	0.0179107
CCDC56	0.164057	0.000229383	0.000229383	0.0120262
MAGED1	0.164034	0.000229858	0.000229858	0.0130155
CDC23	0.164009	0.000230369	0.000230369	0.0140412
CTDSPL2	0.163982	0.000230924	0.000230924	0.0163622
POLR3D	0.163979	0.000230984	0.000230984	0.0101503
BIN1	0.163974	0.00023109	0.00023109	0.00679289
LGALS8	0.16388	0.000233044	0.000233044	0.00313473
ESF1	0.16383	0.000234096	0.000234096	0.0127044
CNOT6	0.163739	0.000236005	0.000236005	0.0110334
BZW1P2	0.163707	0.000236678	0.000236678	0.00432631
DIMT1L	0.163647	0.000237931	0.000237931	0.0113186
SND1	0.163568	0.000239629	0.000239629	0.0303494
HPRT1	0.163549	0.000240022	0.000240022	0.00882068
SLC1A5	0.163539	0.00024025	0.00024025	0.0171932
FRMD8	0.163536	0.000240306	0.000240306	0.0170871
STUB1	0.163495	0.000241176	0.000241176	0.0122192
SCAPER	0.16349	0.000241302	0.000241302	0.0168366
TMEM183A	0.163443	0.00024231	0.00024231	0.00205823
URM1	0.163442	0.000242317	0.000242317	0.0140552
FBRS	0.163403	0.00024318	0.00024318	0.00302562
ATRN	0.163394	0.000243362	0.000243362	0.014476
NKIRAS2	0.163366	0.000243968	0.000243968	0.0151249
CDK12	0.163358	0.000244155	0.000244155	0.00866485
DARS2	0.163306	0.000245286	0.000245286	0.00504863
UQCR10	0.163299	0.000245427	0.000245427	0.0228922
TRABD	0.163298	0.000245451	0.000245451	0.0139962
NUMA1	0.16315	0.00024871	0.00024871	0.0118376
EXOC8	0.162991	0.000252248	0.000252248	0.010136
KIF5B	0.162983	0.000252434	0.000252434	0.0334015
MXD3	0.162934	0.000253533	0.000253533	0.0100425
DUSP11	0.162919	0.000253859	0.000253859	0.00795048
UROD	0.162862	0.000255149	0.000255149	0.0104228
CCDC86	0.162859	0.000255223	0.000255223	0.0182261
FES	0.162836	0.00025574	0.00025574	0.00874551
FRS2	0.162728	0.000258211	0.000258211	0.0043788
NIPSNAP1	0.162705	0.000258725	0.000258725	0.00903579
TMEM87B	0.162592	0.000261341	0.000261341	0.00952789
C11orf30	0.162528	0.000262815	0.000262815	0.00284346
C18orf45	0.162498	0.000263508	0.000263508	0.00135893
PPP4C	0.162403	0.000265753	0.000265753	0.0185926
CAPNS1	0.162261	0.000269103	0.000269103	0.00713241
SHQ1	0.162237	0.000269675	0.000269675	0.0118458
CHUK	0.162174	0.000271175	0.000271175	0.004638
ITCH	0.16216	0.000271519	0.000271519	0.0200641
WAPAL	0.162158	0.000271564	0.000271564	0.00447766
NUP43	0.162147	0.000271832	0.000271832	0.00682888
SNRPD1	0.162117	0.000272563	0.000272563	0.0251888
SAT1	0.162053	0.000274093	0.000274093	0.0246752
PIGQ	0.161975	0.000275983	0.000275983	0.0234262
MRPL3P1	0.161972	0.000276071	0.000276071	0.00380252
TP53	0.161961	0.000276339	0.000276339	0.0240045
ZNF800	0.161846	0.000279143	0.000279143	0.0120076
C9orf64	0.161843	0.000279225	0.000279225	0.00844558
VPS35	0.161826	0.000279658	0.000279658	0.0227285
GNG10	0.161824	0.000279692	0.000279692	0.015166
FKBP1A	0.161798	0.00028033	0.00028033	0.0162042
FBXL12	0.161779	0.000280815	0.000280815	0.0124943
PRKACB	0.161767	0.000281112	0.000281112	0.0134198
XPO1	0.161681	0.000283252	0.000283252	0.0102019
GNPAT	0.161678	0.000283328	0.000283328	0.0107851
POP7	0.16156	0.000286294	0.000286294	0.0139877
MAP3K11	0.161532	0.000286994	0.000286994	0.00520759
TMED7	0.161489	0.000288072	0.000288072	0.0014257
SNRPA	0.161438	0.000289371	0.000289371	0.0121679
FAM48A	0.161437	0.000289397	0.000289397	0.00513743
RANBP2	0.161422	0.000289771	0.000289771	0.00658099
EPB41L2	0.161397	0.00029043	0.00029043	0.00688103
SMYD5	0.161368	0.000291151	0.000291151	0.0083448
SLC9A6	0.161235	0.000294596	0.000294596	0.00665275
IGBP1	0.161228	0.00029478	0.00029478	0.00959717
C11orf83	0.161162	0.000296479	0.000296479	0.0113199
NAA15	0.161068	0.000298936	0.000298936	0.0266092
SRGAP2P2	0.160958	0.000301849	0.000301849	0.00121893
C17orf65	0.160935	0.000302453	0.000302453	0.00275151
GFER	0.160868	0.000304238	0.000304238	0.00551274
ABHD2	0.160832	0.000305211	0.000305211	0.00468851
ZNF724P	0.160806	0.000305906	0.000305906	0.0170027
MAP3K7	0.160796	0.000306158	0.000306158	0.0130834
UBN2	0.160796	0.000306173	0.000306173	0.0143408
C14orf147	0.160766	0.000306974	0.000306974	0.0111123
UBXN2B	0.160699	0.000308772	0.000308772	0.0110962
UBA5	0.160633	0.000310577	0.000310577	0.00905565
GPM6B	0.160626	0.000310751	0.000310751	0.00447924
WDR67	0.160623	0.000310846	0.000310846	0.0216945
TFRC	0.160545	0.000312981	0.000312981	0.0185512
KLF12	0.16051	0.00031393	0.00031393	0.0156502
SUPV3L1	0.160471	0.000314996	0.000314996	0.0153423
YARS	0.160337	0.00031873	0.00031873	0.0206517
SLC4A2	0.160335	0.000318787	0.000318787	0.00809825
NOL9	0.160303	0.000319669	0.000319669	0.00540794
ZYG11B	0.160291	0.000319997	0.000319997	0.00862874
SF3A1	0.160284	0.000320205	0.000320205	0.0111792
ARL16	0.16026	0.000320877	0.000320877	0.00880082
SLC25A40	0.160242	0.000321384	0.000321384	0.0109759
ERO1L	0.160131	0.000324508	0.000324508	0.00663729
ACTBP8	0.160044	0.000326985	0.000326985	0.00481733
MPHOSPH10	0.160005	0.000328097	0.000328097	0.00910618
POLL	0.159976	0.00032894	0.00032894	0.00450531
LYAR	0.159912	0.000330795	0.000330795	0.00554684
NCL	0.159846	0.000332703	0.000332703	0.0220063
ZNF639	0.159769	0.000334942	0.000334942	0.00101148
TRIM68	0.159757	0.000335275	0.000335275	0.0166026
GET4	0.159749	0.000335503	0.000335503	0.0129938
ELF1	0.159704	0.00033684	0.00033684	0.0184724
CCNC	0.159619	0.000339329	0.000339329	0.0242693
BAK1P1	0.159616	0.00033944	0.00033944	0.0187524
CSTF1	0.159558	0.000341143	0.000341143	0.0174992
DCAF12	0.159541	0.000341652	0.000341652	0.00367493
RFC4	0.159479	0.000343513	0.000343513	0.0194756
ZNF814	0.159422	0.000345206	0.000345206	0.0113503
USO1	0.159382	0.000346409	0.000346409	0.0115913
CXCR4	0.159381	0.000346442	0.000346442	0.0296396
SLC12A7	0.159248	0.000350477	0.000350477	0.0103253
INTS6	0.159243	0.000350624	0.000350624	0.0114465
SLC41A2	0.159161	0.000353134	0.000353134	0.00383047
MPDU1	0.15914	0.000353772	0.000353772	0.00688128
TMF1	0.159111	0.000354668	0.000354668	0.0151421
C8orf41	0.159111	0.000354681	0.000354681	0.0149779
SKIL	0.1591	0.000355001	0.000355001	0.00449971
TIRAP	0.159078	0.000355677	0.000355677	0.00823391
NRAS	0.159074	0.000355793	0.000355793	0.0113462
NHEDC2	0.159062	0.000356189	0.000356189	0.0121041
GLG1	0.159056	0.000356363	0.000356363	0.0168894
ZNF761	0.159032	0.000357107	0.000357107	0.0044529
GOT1	0.159013	0.000357705	0.000357705	0.00866475
TM6SF1	0.158936	0.000360106	0.000360106	0.00735622
VPS37A	0.15892	0.000360583	0.000360583	0.00881084
MAN1A2	0.158909	0.00036095	0.00036095	0.00305735
PDIA3	0.158875	0.00036201	0.00036201	0.0252744
SMCHD1	0.158862	0.000362411	0.000362411	0.015609
UBE2D2	0.158849	0.00036283	0.00036283	0.0200908
MECR	0.158777	0.000365084	0.000365084	0.00872222
RRP15	0.158763	0.000365525	0.000365525	0.00453394
GOLIM4	0.158757	0.000365714	0.000365714	0.0116603
C7orf49	0.158717	0.000366988	0.000366988	0.0149364
UBE2T	0.158696	0.000367679	0.000367679	0.00635212
SPTAN1	0.158684	0.000368038	0.000368038	0.0104957
MFGE8	0.1586	0.000370736	0.000370736	0.00709112
ENDOD1	0.158561	0.000371995	0.000371995	0.00775939
AP4E1	0.158542	0.0003726	0.0003726	0.00941221
FAM135A	0.158539	0.000372698	0.000372698	0.00473252
ABCF2	0.158487	0.00037439	0.00037439	0.0123031
NUDT16L1	0.158477	0.000374689	0.000374689	0.0171149
TWISTNB	0.158472	0.000374849	0.000374849	0.0177211
NUS1	0.15846	0.000375265	0.000375265	0.0034817
ZNHIT3	0.158382	0.00037778	0.00037778	0.00535996
LYPLA1	0.15838	0.000377843	0.000377843	0.0117007
EXTL2	0.158371	0.000378153	0.000378153	0.00802725
SEPHS1	0.15834	0.000379167	0.000379167	0.00359875
APOL1	0.158313	0.000380051	0.000380051	0.0136537
WWP1	0.158288	0.000380868	0.000380868	0.00747621
SEC61A2	0.158244	0.000382316	0.000382316	0.0116401
MRFAP1L1	0.15817	0.000384771	0.000384771	0.0103381
UTP14A	0.158105	0.000386941	0.000386941	0.00790299
ATF2	0.158068	0.000388198	0.000388198	0.00823328
RETSAT	0.158013	0.000390036	0.000390036	0.0213428
NUPL1	0.157997	0.00039055	0.00039055	0.0131075
ANKRD27	0.157963	0.000391711	0.000391711	0.00716449
KIAA1279	0.157898	0.000393907	0.000393907	0.0120225
ATP5F1	0.157885	0.000394347	0.000394347	0.0215757
NCOA5	0.157878	0.00039461	0.00039461	0.00628977
CMTM3	0.157875	0.000394685	0.000394685	0.00300088
KLHL23	0.157862	0.000395127	0.000395127	0.0167798
RANBP10	0.1578	0.000397267	0.000397267	0.0150199
RBBP6	0.157777	0.000398063	0.000398063	0.0060912
C17orf89	0.157759	0.000398656	0.000398656	0.00817582
PMPCA	0.157726	0.000399797	0.000399797	0.0182707
UBE2I	0.157589	0.000404553	0.000404553	0.0178007
MAPK8	0.157552	0.00040584	0.00040584	0.00939459
TMEM177	0.157549	0.000405935	0.000405935	0.00968399
ODF3B	0.157532	0.00040652	0.00040652	0.0232359
AGA	0.15753	0.00040659	0.00040659	0.00658253
POLH	0.157461	0.000409031	0.000409031	0.0247328
ST3GAL3	0.157394	0.000411392	0.000411392	0.0145197
ARHGAP42	0.15734	0.000413313	0.000413313	0.00331814
ZNF398	0.157302	0.000414645	0.000414645	0.00359034
RASSF4	0.157272	0.000415707	0.000415707	0.00645089
ORAOV1	0.157187	0.000418749	0.000418749	0.00293631
CHN2	0.157062	0.000423283	0.000423283	0.0255993
VAMP5	0.157034	0.000424297	0.000424297	0.0088975
ACSL5	0.156962	0.000426918	0.000426918	0.0129057
MRPL23	0.156938	0.000427811	0.000427811	0.00673245
PIM1	0.156885	0.000429766	0.000429766	0.0189626
NTAN1	0.156872	0.000430232	0.000430232	0.00596896
TRMT61A	0.156848	0.000431122	0.000431122	0.0143638
TMEM80	0.156848	0.000431133	0.000431133	0.00475262
ORAI1	0.156784	0.000433492	0.000433492	0.0142101
CSK	0.156744	0.000434989	0.000434989	0.0245144
CHMP7	0.156675	0.000437557	0.000437557	0.0186695
NDST2	0.156642	0.000438789	0.000438789	0.00488128
snoU13,182	0.156636	0.000439027	0.000439027	0.00294027
RILPL2	0.156626	0.000439382	0.000439382	0.00937152
GNS	0.156622	0.000439536	0.000439536	0.00477234
[truncated: 7,441 more rows]

## Sheet: Genes correlated with stiffness
gene	rho	pval	qval	rsq
RGS10	0.228413	2.42903e-07	2.42903e-07	0.0348979
CCND1	0.223071	4.67542e-07	4.67542e-07	0.0332807
IGHG4	0.214517	1.29053e-06	1.29053e-06	0.014447
LSG1	0.210117	2.14128e-06	2.14128e-06	0.0453657
MEST	0.208688	2.51814e-06	2.51814e-06	0.0210379
PLEKHA2	0.207494	2.88109e-06	2.88109e-06	0.0429946
CD99	0.207456	2.89345e-06	2.89345e-06	0.0293382
SSBP2	0.204874	3.86068e-06	3.86068e-06	0.0333901
FOXP1	0.204315	4.10748e-06	4.10748e-06	0.0347927
PAAF1	0.200589	6.18121e-06	6.18121e-06	0.0245967
FTH1P12	0.19619	9.91667e-06	9.91667e-06	0.0173678
GAR1	0.19283	1.41305e-05	1.41305e-05	0.021942
TBL1XR1	0.192188	1.51093e-05	1.51093e-05	0.0338337
FTLP2	0.189966	1.90156e-05	1.90156e-05	0.0416165
SWAP70	0.188475	2.21569e-05	2.21569e-05	0.0309612
CTSB	0.187095	2.54999e-05	2.54999e-05	0.0235296
TCL1A	0.184677	3.25342e-05	3.25342e-05	0.0220838
MYL6	0.182762	4.05562e-05	4.05562e-05	0.041145
PSMD8	0.18268	3.96952e-05	3.96952e-05	0.021657
TRPM4	0.182433	4.06764e-05	4.06764e-05	0.0343057
ARF5	0.18139	4.50847e-05	4.50847e-05	0.0270721
FTH1	0.181313	4.54294e-05	4.54294e-05	0.0242205
FOXRED2	0.178688	5.8701e-05	5.8701e-05	0.0161027
GM2A	0.177487	6.59259e-05	6.59259e-05	0.0291839
ACTC1	0.176859	7.00297e-05	7.00297e-05	0.0303017
EHD1	0.176431	7.29667e-05	7.29667e-05	0.0124474
SET	0.176373	7.52562e-05	7.52562e-05	0.0264509
COPS4	0.176125	7.51361e-05	7.51361e-05	0.0279842
HIST1H3G	0.175909	7.67041e-05	7.67041e-05	0.0212768
C5orf22	0.175572	7.92056e-05	7.92056e-05	0.0267159
BCL2A1	0.1753	8.12908e-05	8.12908e-05	0.0338199
PCMT1	0.174537	8.73953e-05	8.73953e-05	0.0205599
PRDM1	0.17356	9.58584e-05	9.58584e-05	0.0105387
RSL1D1	0.173479	9.65922e-05	9.65922e-05	0.0198912
BLK	0.172423	0.000106665	0.000106665	0.0216338
SMARCC2	0.170296	0.000130041	0.000130041	0.0225523
HLA-DPA1	0.168819	0.000149012	0.000149012	0.0243076
HLA-DMA	0.168504	0.000153384	0.000153384	0.0273138
SRGN	0.168338	0.000155729	0.000155729	0.0298103
IFITM1	0.167701	0.000165059	0.000165059	0.0206848
SEPX1	0.167576	0.000166953	0.000166953	0.0263193
MAK16	0.16755	0.000167353	0.000167353	0.0231285
ROCK2	0.167439	0.000169062	0.000169062	0.0165728
PPIAP22	0.16682	0.000178855	0.000178855	0.023651
GAPDHP63	0.165441	0.000202597	0.000202597	0.0193407
MED8	0.163728	0.000236227	0.000236227	0.00990397
FYTTD1	0.163595	0.000239052	0.000239052	0.0164829
HMGB3	0.163023	0.00025153	0.00025153	0.0322673
IGHG1	0.162226	0.00026995	0.00026995	0.0139796
ARHGDIB	0.161798	0.000280348	0.000280348	0.0196598
H2AFZ	0.161763	0.000281197	0.000281197	0.01376
ACOXL	0.161248	0.00029424	0.00029424	0.0297218
GPM6B	0.160557	0.000312648	0.000312648	0.0112855
CCDC50	0.159875	0.000331848	0.000331848	0.0231055
C11orf51	0.159839	0.000332891	0.000332891	0.0223906
INSIG1	0.159752	0.00033543	0.00033543	0.0229768
CCDC69	0.159105	0.000354841	0.000354841	0.0120994
DBN1	0.158538	0.000372742	0.000372742	0.0174344
OBFC2A	0.157287	0.000415188	0.000415188	0.013508
FTH1P16	0.156915	0.000428668	0.000428668	0.0160597
TRIP4	0.156834	0.000431641	0.000431641	0.0160684
LAGE3	0.156659	0.00043814	0.00043814	0.0131902
IRF4	0.156606	0.000440131	0.000440131	0.0210476
ADAMTS6	0.156333	0.000450555	0.000450555	0.0248077
MLF1IP	0.155988	0.000464019	0.000464019	0.018834
FAM175A	0.155925	0.000466497	0.000466497	0.0106037
TSR2	0.155921	0.000466653	0.000466653	0.0202187
MPHOSPH6	0.155733	0.000474198	0.000474198	0.0144375
TUBB2B	0.155717	0.000474854	0.000474854	0.0233152
TCL1B	0.15489	0.000509371	0.000509371	0.0177796
SPIB	0.154853	0.000510963	0.000510963	0.0187854
EBP	0.154738	0.000515993	0.000515993	0.0193517
RAB3IP	0.154668	0.000519052	0.000519052	0.0226574
ARPC1A	0.154423	0.000529887	0.000529887	0.0181924
STMN1	0.154216	0.000539233	0.000539233	0.0102902
EXOSC5	0.153648	0.000565677	0.000565677	0.0156714
GRSF1	0.153354	0.000579787	0.000579787	0.0278506
FAM174B	0.152845	0.000605039	0.000605039	0.02506
UBA6	0.152618	0.000616652	0.000616652	0.0185465
C19orf54	0.152022	0.000648074	0.000648074	0.0119726
PCM1	0.151775	0.000661527	0.000661527	0.0177314
KBTBD8	0.151742	0.00066335	0.00066335	0.0109204
GOLGA7	0.151598	0.000671357	0.000671357	0.0124344
C20orf3	0.150784	0.000718137	0.000718137	0.0240554
SCAMP1	0.150342	0.000744809	0.000744809	0.0291801
MAGED1	0.150313	0.000746613	0.000746613	0.0110168
HYOU1	0.14924	0.00081535	0.00081535	0.0183712
TMEM194A	0.149171	0.000820007	0.000820007	0.0173805
HMGB1	0.149095	0.00082514	0.00082514	0.0164948
WEE1	0.149058	0.000827621	0.000827621	0.0129052
PAF1	0.148819	0.000843955	0.000843955	0.0163045
SNX19	0.147942	0.000906388	0.000906388	0.0156579
AEBP2	0.147867	0.000911946	0.000911946	0.0140022
REEP4	0.147608	0.000931239	0.000931239	0.0110492
TIMM9	0.147359	0.000950246	0.000950246	0.0106119
TTL	0.147173	0.000964667	0.000964667	0.00786237
TSN	0.146776	0.000996074	0.000996074	0.018
FMNL3	0.14671	0.00100135	0.00100135	0.0101398
CASP2	0.146496	0.0010188	0.0010188	0.0227658
NSFL1C	0.14619	0.00104411	0.00104411	0.0215835
SMARCA5	0.146182	0.00104482	0.00104482	0.0185254
RBMX	0.145541	0.00109992	0.00109992	0.01274
LCLAT1	0.144896	0.00115804	0.00115804	0.0215638
SLC38A1	0.144884	0.00115913	0.00115913	0.0211304
TFDP2	0.144584	0.00118713	0.00118713	0.0158364
GAPDHP61	0.144508	0.00119432	0.00119432	0.0214712
KDELR1	0.144177	0.00122613	0.00122613	0.0133751
2011-09-01	0.144147	0.00122905	0.00122905	0.0160649
HMBS	0.144141	0.00122962	0.00122962	0.009847
FAM127A	0.144127	0.00123102	0.00123102	0.00739844
SEC62	0.144028	0.0012407	0.0012407	0.0164246
TYMS	0.143207	0.00132382	0.00132382	0.00782162
RBM34	0.1431	0.00133505	0.00133505	0.0373168
RRAGA	0.143074	0.00133778	0.00133778	0.0207743
NSDHL	0.142786	0.00136843	0.00136843	0.0170433
PLBD1	0.142515	0.00139797	0.00139797	0.0126861
POTEF	0.142268	0.00142529	0.00142529	0.0251227
PPP3CA	0.141913	0.0014654	0.0014654	0.0155062
ARHGAP4	0.141242	0.00154422	0.00154422	0.0163468
PIGY	0.141215	0.00154739	0.00154739	0.0187211
TP53I13	0.141106	0.00156061	0.00156061	0.0126331
NUDT1	0.140554	0.00162897	0.00162897	0.0138653
FHL1	0.140504	0.00163526	0.00163526	0.0110443
SNN	0.140342	0.00165592	0.00165592	0.0186336
XIAP	0.140307	0.00166047	0.00166047	0.0128243
SFMBT1	0.140058	0.00169275	0.00169275	0.00902047
FTL	0.139841	0.00173646	0.00173646	0.0159512
KIAA0226	0.139825	0.00172344	0.00172344	0.0221676
FTH1P4	0.139638	0.00174845	0.00174845	0.00198539
RDX	0.139506	0.00176627	0.00176627	0.00855256
NET1	0.139242	0.00180256	0.00180256	0.014857
KLHL14	0.139141	0.00181658	0.00181658	0.0159131
NUP35	0.139001	0.00183623	0.00183623	0.0115212
SNX30	0.138841	0.00185896	0.00185896	0.0264555
PDZD11	0.138709	0.00187777	0.00187777	0.0164107
ING3	0.138599	0.00189375	0.00189375	0.00995626
TUBB4Q	0.138441	0.00191668	0.00191668	0.0063898
TTC39C	0.138133	0.00196239	0.00196239	0.0203866
CTSC	0.137932	0.00199263	0.00199263	0.0118419
SPN	0.137905	0.00199679	0.00199679	0.00989707
LDHAP4	0.137744	0.00202135	0.00202135	0.00125919
FABP5P7	0.13761	0.00204219	0.00204219	0.00507239
ANKRD40	0.137554	0.00205091	0.00205091	0.0180985
AGGF1	0.137302	0.00209055	0.00209055	0.0108817
FABP5	0.137258	0.00209749	0.00209749	0.00731583
CEP70	0.136759	0.00217822	0.00217822	0.0109782
MTA2	0.136685	0.00219059	0.00219059	0.010613
ERICH1	0.136403	0.0022377	0.0022377	0.0334046
TERF2IP	0.136356	0.00224565	0.00224565	0.00768685
LRRC37A4	0.136309	0.00225354	0.00225354	0.0200656
ZYX	0.13623	0.00226714	0.00226714	0.0158882
DGKG	0.135829	0.00233658	0.00233658	0.0132824
RASSF6	0.135639	0.0023701	0.0023701	0.0136233
FMR1	0.135637	0.00237043	0.00237043	0.0116227
FUCA1	0.135358	0.00242059	0.00242059	0.0116569
TRIM59	0.135255	0.00243941	0.00243941	0.0104156
HK2	0.135226	0.00244474	0.00244474	0.0037407
NF1	0.135021	0.0024825	0.0024825	0.0108911
HDAC9	0.135017	0.00248329	0.00248329	0.0267876
SNUPN	0.134743	0.00253465	0.00253465	0.0174364
SFSWAP	0.134507	0.00257952	0.00257952	0.0122423
ISY1	0.134014	0.00267595	0.00267595	0.0124933
BICD1	0.133634	0.00275254	0.00275254	0.0218746
FAM83G	0.13349	0.00278191	0.00278191	0.00158354
DNAJB14	0.133246	0.00283271	0.00283271	0.013476
FAM96B	0.133073	0.00286902	0.00286902	0.0122908
UBE2D3P1	0.132949	0.00289543	0.00289543	0.0175198
FTSJ2	0.132865	0.00291343	0.00291343	0.0109575
TMEM165	0.132628	0.00296488	0.00296488	0.0175104
CIITA	0.132463	0.00300106	0.00300106	0.0123786
CPT1A	0.132318	0.00303308	0.00303308	0.0104643
CYBA	0.132289	0.00303951	0.00303951	0.0132324
DCAF12	0.132122	0.00307703	0.00307703	0.0027919
ZC3H14	0.13199	0.00310695	0.00310695	0.0110487
PPIAP9	0.131555	0.00320756	0.00320756	0.00654627
INPP5F	0.131462	0.0032294	0.0032294	0.00703947
HS2ST1	0.131436	0.00323561	0.00323561	0.0237895
NDST2	0.131315	0.00326429	0.00326429	0.00439483
APITD1	0.131222	0.00328654	0.00328654	0.0159082
C11orf82	0.131149	0.00330393	0.00330393	0.0137697
PGM3	0.131101	0.00331554	0.00331554	0.00999142
SNX17	0.13076	0.00339894	0.00339894	0.0265626
GPI	0.130737	0.0034047	0.0034047	0.0167771
SERPINB9	0.130678	0.0034193	0.0034193	0.031589
LRRC33	0.130657	0.00342449	0.00342449	0.0135371
RBM42	0.130624	0.0034327	0.0034327	0.0111572
FTH1P7	0.130556	0.00344976	0.00344976	0.0069598
BCLAF1	0.130502	0.00346322	0.00346322	0.0137948
FTH1P8	0.130387	0.0034923	0.0034923	0.00359466
TAB2	0.13036	0.00349908	0.00349908	0.00193045
CCDC82	0.12976	0.00365433	0.00365433	0.00831458
ATP6V1B2	0.129593	0.00369869	0.00369869	0.0055574
CBFA2T2	0.129386	0.00375426	0.00375426	0.00455971
E4F1	0.129382	0.0037554	0.0037554	0.004152
HSPA8	0.129227	0.00379748	0.00379748	0.00788876
CD69	0.129182	0.00380961	0.00380961	0.00755847
UBE2L5P	0.128997	0.00386071	0.00386071	0.00788967
PA2G4P4	0.128978	0.00386612	0.00386612	0.017267
GUK1	0.128797	0.00391652	0.00391652	0.0145203
SCAPER	0.128708	0.0039416	0.0039416	0.0154047
MAP1LC3A	0.128632	0.00396312	0.00396312	0.0181467
ZNF213	0.128517	0.00399606	0.00399606	0.00387935
SUCLA2	0.128331	0.00404959	0.00404959	0.0183818
POLR3D	0.128237	0.00407687	0.00407687	0.0194902
GTF2H2	0.127623	0.00425926	0.00425926	0.00744457
NFKBIB	0.127566	0.0042767	0.0042767	0.00560147
GGCX	0.127522	0.00428997	0.00428997	0.0102801
KAT5	0.127522	0.00429014	0.00429014	0.00781253
AGPAT3	0.127323	0.00435117	0.00435117	0.0109838
OR6P1	0.127319	0.00435238	0.00435238	0.00267588
CLECL1	0.127152	0.00440422	0.00440422	0.0162552
C5orf17	0.127072	0.00442932	0.00442932	0.0101722
WDR24	0.12702	0.00444578	0.00444578	0.0187345
H3F3AP1	0.126794	0.00451731	0.00451731	0.00327613
UTP6	0.126784	0.0045205	0.0045205	0.0173266
PDCD4	0.126688	0.00455133	0.00455133	0.0129964
ZNF500	0.126562	0.00459222	0.00459222	0.00434889
HSDL1	0.126461	0.00462501	0.00462501	0.00901195
AFF1	0.126279	0.00468485	0.00468485	0.0111172
TUBB2C	0.126124	0.0047363	0.0047363	0.0125747
INPP5J	0.126092	0.00474677	0.00474677	0.00672666
ZC3H7A	0.12609	0.00474751	0.00474751	0.0057553
ZNF852	0.126008	0.00477509	0.00477509	0.00466905
CD83	0.125987	0.00478221	0.00478221	0.0156726
LRMP	0.125983	0.00478366	0.00478366	0.00947067
LRRC16A	0.125963	0.00479031	0.00479031	0.0215314
MND1	0.125941	0.00479774	0.00479774	0.00784689
ZBED1	0.125808	0.00484283	0.00484283	0.0141209
PHKB	0.125614	0.00490926	0.00490926	0.0117188
ERI1	0.125204	0.00505232	0.00505232	0.0051803
RHBDD1	0.124858	0.00517611	0.00517611	0.0121092
TMED8	0.124785	0.00520259	0.00520259	0.00642271
ATF5	0.124738	0.00521959	0.00521959	0.00426287
CEP164	0.124685	0.00523891	0.00523891	0.0144526
HLA-DRA	0.124653	0.00525075	0.00525075	0.0124339
SLC30A5	0.124639	0.00525588	0.00525588	0.0175745
C1orf83	0.124433	0.00533162	0.00533162	0.0196756
PDE4B	0.12406	0.00547191	0.00547191	0.0202954
FTH1P20	0.123949	0.00551424	0.00551424	0.00589128
EDEM1	0.123891	0.00553652	0.00553652	0.0155464
RILPL2	0.1238	0.00557138	0.00557138	0.026453
ERI3	0.12377	0.00558284	0.00558284	0.0153563
CSK	0.123711	0.00560594	0.00560594	0.00586909
TAF13	0.123653	0.00562849	0.00562849	0.00788818
ZNF845	0.123589	0.00565343	0.00565343	0.0020139
ATP6AP2	0.123497	0.00568955	0.00568955	0.0154412
ZNF284	0.123427	0.00571716	0.00571716	0.00069471
HMGN3	0.123305	0.00576539	0.00576539	0.01054
AEN	0.123161	0.00582311	0.00582311	0.00957669
C7orf68	0.123058	0.00586487	0.00586487	0.00642869
MYH11	0.122996	0.00588981	0.00588981	0.00696121
GAPDH	0.122878	0.00596564	0.00596564	0.011645
TPM4	0.122841	0.00595317	0.00595317	0.0134467
HSBP1	0.122765	0.00598435	0.00598435	0.00961722
ZBTB45	0.12275	0.00599055	0.00599055	0.000787654
UTS2D	0.122729	0.00599931	0.00599931	0.0154867
TFE3	0.122554	0.00607158	0.00607158	0.00221758
ST6GAL1	0.122453	0.00611385	0.00611385	0.0146891
NXF1	0.122445	0.00611721	0.00611721	0.0168873
CD37	0.122433	0.00612237	0.00612237	0.0160374
USP10	0.122423	0.00612678	0.00612678	0.0119585
PAFAH1B3	0.122334	0.00616408	0.00616408	0.0163738
SRP54	0.122028	0.00629466	0.00629466	0.00962324
RNPS1	0.121955	0.00632647	0.00632647	0.0126585
PPP1CB	0.121945	0.00633081	0.00633081	0.00792088
KCTD9	0.121811	0.00638875	0.00638875	0.00230028
RWDD3	0.121811	0.00638878	0.00638878	0.00905664
TIAL1	0.12157	0.00649503	0.00649503	0.00349828
ACTN4	0.12157	0.00649521	0.00649521	0.0136962
RAP2B	0.121318	0.00660778	0.00660778	0.00744765
COG4	0.121246	0.00663999	0.00663999	0.00959807
SEPW1	0.121216	0.00665363	0.00665363	0.0164401
DNAJA4	0.121128	0.00669345	0.00669345	0.00974808
MED1	0.12109	0.00671087	0.00671087	0.00543156
HMGB2	0.121089	0.0067112	0.0067112	0.0109431
ZNF644	0.121057	0.00672612	0.00672612	0.0180471
DPAGT1	0.121053	0.00672774	0.00672774	0.0123221
PDXDC1	0.121018	0.00674368	0.00674368	0.0167125
CLPB	0.120952	0.00677414	0.00677414	0.00689438
TP63	0.120881	0.00680682	0.00680682	0.00776769
MANBA	0.120626	0.00692582	0.00692582	0.0139157
BTG3	0.1204	0.00703267	0.00703267	0.0078462
NSUN4	0.120352	0.00705557	0.00705557	0.0037124
PLEKHG2	0.120225	0.00711641	0.00711641	0.00941717
VPS24	0.120192	0.00713201	0.00713201	0.00682242
EHBP1L1	0.12013	0.00716235	0.00716235	0.0137032
ISL2	0.120005	0.00722276	0.00722276	0.00630201
CNIH	0.119618	0.00741351	0.00741351	0.0115643
MRPL37	0.119553	0.00744629	0.00744629	0.00960562
BACH2	0.119498	0.00747386	0.00747386	0.00063628
C5orf13	0.119412	0.00751695	0.00751695	0.008698
HMGN2	0.119294	0.00757683	0.00757683	0.0100506
TUBA1B	0.119256	0.00759622	0.00759622	0.0125621
UBQLN2	0.11904	0.00770718	0.00770718	0.00861677
GJC1	0.119	0.00772805	0.00772805	0.0206165
SOX11	0.118885	0.00778767	0.00778767	0.0116708
MAD2L1	0.118455	0.00801488	0.00801488	0.0110707
SEC31A	0.118294	0.00810152	0.00810152	0.01372
NEIL2	0.118277	0.00811041	0.00811041	0.00318351
ADH5	0.118253	0.00812333	0.00812333	0.0151289
DAP	0.118048	0.00823511	0.00823511	0.01254
RELB	0.118004	0.0082595	0.0082595	0.0229347
CDCA5	0.117937	0.00829627	0.00829627	0.0131881
ZNHIT6	0.117761	0.00839361	0.00839361	0.0145607
TRAPPC4	0.117669	0.00844553	0.00844553	0.00875266
ELMOD2	0.117627	0.00846897	0.00846897	0.00701794
C9orf64	0.117584	0.00849298	0.00849298	0.0129951
CAPZA1	0.117565	0.00850372	0.00850372	0.00623465
RANGRF	0.117563	0.00850503	0.00850503	0.00757955
RAB2B	0.117468	0.00855863	0.00855863	0.00467517
UBE2V2	0.11743	0.00858026	0.00858026	0.00741003
EIF2C3	0.117388	0.00860417	0.00860417	0.0101616
FTH1P3	0.117302	0.00865342	0.00865342	0.00520264
SENP2	0.117269	0.00867209	0.00867209	0.00402788
ORAI1	0.117222	0.00869924	0.00869924	0.0101069
POLG	0.116965	0.00884817	0.00884817	0.00900384
POLR1D	0.116951	0.00885618	0.00885618	0.010787
PGM1	0.116929	0.00886924	0.00886924	0.00597814
GNS	0.116915	0.00887763	0.00887763	0.00745563
TUBB	0.116703	0.00900256	0.00900256	0.00696718
MORF4L1	0.116504	0.00912145	0.00912145	0.0131975
STX4	0.116471	0.00914111	0.00914111	0.0111283
ANXA5	0.116467	0.0091433	0.0091433	0.009385
RALY	0.116275	0.00925975	0.00925975	0.011434
PLAGL1	0.116268	0.00926405	0.00926405	0.00720237
PABPC1	0.116167	0.00932558	0.00932558	0.0146273
SF3B1	0.116014	0.00941952	0.00941952	0.00434458
EEF1A1P6	0.116009	0.00942303	0.00942303	0.00539262
TFRC	0.115753	0.00958228	0.00958228	0.0137772
SKA2	0.115737	0.00959245	0.00959245	0.0128624
DCAKD	0.115566	0.00970009	0.00970009	0.00360973
NUBP1	0.115429	0.00978727	0.00978727	0.0103461
GPX4	0.115348	0.00983937	0.00983937	0.0130887
CCDC84	0.115289	0.00987719	0.00987719	0.00930109
DHX36	0.115286	0.00987898	0.00987898	0.0169937
DDX47	0.115192	0.00994002	0.00994002	0.0112722
ZDHHC2	0.115167	0.00995641	0.00995641	0.016246
C10orf78	0.115149	0.00996798	0.00996798	0.00793964
SSFA2	0.115144	0.00997104	0.00997104	0.00461568
MYL6B	0.114943	0.0101026	0.0101026	0.012127
BAZ2B	0.114609	0.010324	0.010324	0.00020709
NUTF2	0.114533	0.0103753	0.0103753	0.00864808
DTX1	0.114509	0.0103916	0.0103916	0.00511688
UVRAG	0.114405	0.0104617	0.0104617	0.0106892
DCUN1D1	0.114393	0.0104697	0.0104697	0.0039576
COL10A1	0.114344	0.0105032	0.0105032	0.0015509
LZTFL1	0.114326	0.0105155	0.0105155	0.00430338
CCDC18	0.113909	0.0108031	0.0108031	0.0176396
LARP4B	0.113894	0.0108133	0.0108133	0.00504845
MTRF1L	0.113786	0.010889	0.010889	0.0100072
PRPF31	0.113758	0.0109085	0.0109085	0.00952123
TRAK2	0.113669	0.0109715	0.0109715	0.00482234
SLC41A2	0.113616	0.0110091	0.0110091	0.0032942
ZC3HAV1L	0.113537	0.0110651	0.0110651	0.000126636
NDUFC1	0.113498	0.0110933	0.0110933	0.0100846
ARL6IP1	0.113476	0.0111088	0.0111088	0.0163629
OXR1	0.113393	0.0111684	0.0111684	0.00298042
ZBTB49	0.113361	0.0111917	0.0111917	0.00343176
MYST3	0.113347	0.0112014	0.0112014	0.00290368
MTHFS	0.11329	0.0112426	0.0112426	0.00492045
ATP11B	0.113016	0.0114425	0.0114425	0.00746575
ODF3B	0.112958	0.0114845	0.0114845	0.0181083
H2AFX	0.112925	0.0115094	0.0115094	0.00401554
RCC2	0.112919	0.0115136	0.0115136	0.0077442
E2F6	0.112902	0.0115261	0.0115261	0.0148116
TXLNA	0.112812	0.0115927	0.0115927	0.00509207
RDH11	0.112762	0.0116298	0.0116298	0.0158298
TCEANC	0.112707	0.0116707	0.0116707	0.00372115
FANCB	0.112488	0.0118356	0.0118356	0.00747178
DHTKD1	0.112328	0.0119569	0.0119569	0.00801807
NUP50	0.112278	0.0119956	0.0119956	0.0159939
BCAT2	0.112241	0.0120236	0.0120236	0.00870304
EID1	0.112228	0.012034	0.012034	0.00505227
CBX1	0.112165	0.0120819	0.0120819	0.0246093
NHEDC1	0.112137	0.0121039	0.0121039	0.0139876
MAP4K5	0.112067	0.0121583	0.0121583	0.00289072
SNRPD1	0.112044	0.0121757	0.0121757	0.0083361
HMGB1P1	0.112028	0.0121883	0.0121883	0.00404797
IKZF5	0.11202	0.0121946	0.0121946	0.00595392
DIDO1	0.111966	0.0122364	0.0122364	0.0171824
FAM102B	0.111954	0.0122461	0.0122461	0.00703739
WASL	0.111915	0.0122763	0.0122763	0.00244628
TDP1	0.11182	0.0123506	0.0123506	0.00775371
NME4	0.111749	0.0124068	0.0124068	0.0198335
TSSC1	0.111686	0.0124561	0.0124561	0.00467932
EBPL	0.111611	0.0125156	0.0125156	0.00414226
RAP1GDS1	0.111548	0.0125661	0.0125661	0.010575
RAD51L3	0.111384	0.0126977	0.0126977	0.00819266
TCOF1	0.111367	0.0127109	0.0127109	0.00670794
PPIB	0.11131	0.0127573	0.0127573	0.0130443
ERCC2	0.111257	0.0128003	0.0128003	0.0046135
LDOC1L	0.111249	0.0128066	0.0128066	0.0177188
SPAG16	0.111246	0.0128092	0.0128092	0.00742261
ARPP19	0.111236	0.012817	0.012817	0.00890891
HNRNPD	0.111078	0.0129454	0.0129454	0.00711941
LRRC37BP1	0.111067	0.0129548	0.0129548	0.00166526
ZCCHC11	0.110832	0.0131482	0.0131482	0.00832633
BZRAP1	0.11083	0.0131505	0.0131505	0.00946791
NUDT16	0.11076	0.0132083	0.0132083	0.00401372
MOBKL1A	0.110685	0.0132707	0.0132707	0.00738325
SLC7A5P2	0.110658	0.0132935	0.0132935	0.00967061
LDHA	0.110607	0.0133364	0.0133364	0.00551776
UBFD1	0.11043	0.0134858	0.0134858	0.0136797
CDKN1B	0.110429	0.0134865	0.0134865	0.00740051
C20orf24	0.110415	0.0134991	0.0134991	0.00927715
PPM1F	0.110375	0.0135327	0.0135327	0.00356033
DENND4C	0.11031	0.0135881	0.0135881	0.00531148
CTD-2192J16,15	0.110222	0.0136637	0.0136637	0.014064
TIFA	0.110212	0.0136718	0.0136718	0.0047099
LHFPL2	0.110181	0.0136985	0.0136985	0.0115874
UBE2L6	0.110146	0.0137292	0.0137292	0.0103294
ARID5B	0.110134	0.0137396	0.0137396	0.011559
ATP1B3	0.109966	0.0138854	0.0138854	0.00916394
TOPBP1	0.109841	0.013994	0.013994	0.00867334
MYBL2	0.109773	0.0140544	0.0140544	0.00510692
TES	0.109647	0.0141652	0.0141652	0.00467521
PPM1A	0.109629	0.0141816	0.0141816	0.00127831
ZNF259	0.109562	0.0142408	0.0142408	0.0111655
SLC36A2	0.109487	0.0143078	0.0143078	0.00221517
UHMK1	0.109271	0.0145016	0.0145016	0.00326117
RAD17	0.109218	0.0145502	0.0145502	0.00383555
CALM3	0.1092	0.0145661	0.0145661	0.014697
GAPDHP40	0.1091	0.014657	0.014657	0.00813751
CEP170P1	0.108977	0.0147704	0.0147704	0.00535485
HMGN2L8	0.108969	0.0147775	0.0147775	0.0104484
REST	0.108917	0.0148257	0.0148257	0.00831575
GAPDHP65	0.108849	0.0148885	0.0148885	0.00852235
USP13	0.108776	0.014956	0.014956	0.0172968
NUDT3	0.10868	0.015046	0.015046	0.00726742
BAD	0.108617	0.0151044	0.0151044	0.00589258
APOLD1	0.108494	0.0152199	0.0152199	0.000967953
APOOL	0.108428	0.0152828	0.0152828	0.0128659
YWHAE	0.108388	0.0153204	0.0153204	0.00758431
CAPNS1	0.108303	0.015402	0.015402	0.0102178
ATG4B	0.108297	0.0154069	0.0154069	0.00389664
BAG2	0.108282	0.0154217	0.0154217	0.00946955
RFC4	0.108209	0.0154912	0.0154912	0.00637913
ZNF22	0.108189	0.015511	0.015511	0.00345552
ZNF124	0.108082	0.0156139	0.0156139	0.00983792
ZC3H12A	0.10801	0.0156829	0.0156829	0.00596403
KIF15	0.107941	0.01575	0.01575	0.00564683
MRFAP1	0.107881	0.0158084	0.0158084	0.00711339
SAE1	0.107807	0.0158808	0.0158808	0.00950252
RBM10	0.107801	0.0158866	0.0158866	0.00799793
PUS7L	0.107747	0.0159402	0.0159402	0.00490527
KIAA1712	0.107729	0.0159577	0.0159577	0.00206756
ATN1	0.107719	0.0159672	0.0159672	0.0028414
NUDT19	0.10771	0.0159768	0.0159768	0.00516739
LRRC42	0.107561	0.0161234	0.0161234	0.00965359
ZNF195	0.10743	0.0162548	0.0162548	0.00847675
MLLT11	0.107366	0.0163187	0.0163187	0.00565278
PSPC1	0.107344	0.0163405	0.0163405	0.00851449
METTL14	0.107288	0.0163966	0.0163966	0.00614515
CASP1	0.107273	0.0164119	0.0164119	0.00603165
UQCRFS1	0.107264	0.0164215	0.0164215	0.00826713
PHPT1	0.107046	0.0166427	0.0166427	0.013816
PRKRIR	0.106982	0.0167079	0.0167079	0.000312528
DPYSL2	0.106982	0.0167082	0.0167082	0.012369
KDELR2	0.106848	0.0168457	0.0168457	0.00763382
PPIAP19	0.106587	0.0171169	0.0171169	0.0146539
GATAD2A	0.106565	0.0171401	0.0171401	0.00389038
KIF18A	0.106549	0.0171564	0.0171564	0.00852309
KIF21A	0.106498	0.0172099	0.0172099	0.00372735
CLIC4	0.106432	0.0172801	0.0172801	0.0103039
CHL1	0.106409	0.0173039	0.0173039	0.00638707
ACTL6A	0.106284	0.0174369	0.0174369	0.0112938
HLA-DPB1	0.105929	0.0178179	0.0178179	0.0143297
IWS1	0.105785	0.0179744	0.0179744	0.0173429
DCP1A	0.105728	0.0180365	0.0180365	0.0118559
LRCH3	0.105706	0.0180612	0.0180612	0.00634282
MRPL28	0.105548	0.0182351	0.0182351	0.0150309
NDUFS5	0.105501	0.0182872	0.0182872	0.0101151
FAM120C	0.105436	0.0183594	0.0183594	0.00255247
MESDC2	0.105334	0.0184731	0.0184731	0.0126322
VKORC1L1	0.105305	0.0185048	0.0185048	0.00699944
OPTN	0.105255	0.0185614	0.0185614	0.00976093
RIOK2	0.105176	0.0186507	0.0186507	0.0153867
ANKIB1	0.105159	0.0186697	0.0186697	0.00818659
PARL	0.105143	0.0186879	0.0186879	0.00780409
ZFP36L1	0.105132	0.0186998	0.0186998	0.011061
EIF4G2	0.105119	0.0187143	0.0187143	0.00381924
AIG1	0.105054	0.0187882	0.0187882	4.72184e-05
MED24	0.10498	0.0188724	0.0188724	0.0119736
SDHAF2	0.104863	0.0190061	0.0190061	0.00959659
PLA2G12A	0.10486	0.0190097	0.0190097	0.0120263
J01415,21	0.104846	0.019026	0.019026	0.0020469
VPS4A	0.10484	0.0190331	0.0190331	0.00625819
CENPN	0.104831	0.0190426	0.0190426	0.0150776
MTA1	0.10479	0.0190896	0.0190896	0.00213118
SLC25A43	0.104711	0.0191811	0.0191811	0.00797377
TSPYL2	0.10467	0.0192292	0.0192292	0.00944449
RNF2	0.104637	0.0192673	0.0192673	0.00391625
PTGES3	0.104462	0.0194709	0.0194709	0.00883006
TSTD1	0.104368	0.0195808	0.0195808	0.0148353
SDCBP	0.104312	0.0196467	0.0196467	0.00724955
MRPL1	0.104301	0.0196605	0.0196605	0.00691854
KIAA1797	0.10416	0.0198276	0.0198276	0.0102158
ZHX3	0.104081	0.0199214	0.0199214	0.0216028
STRN3	0.103937	0.0200948	0.0200948	0.00808128
FUBP1	0.103908	0.0201287	0.0201287	0.00405431
YIF1B	0.103904	0.0201338	0.0201338	0.00140623
CCDC25	0.103825	0.0202294	0.0202294	0.00798069
TRIM14	0.103812	0.0202451	0.0202451	0.0116711
C10orf137	0.103711	0.0203674	0.0203674	0.00328417
USP49	0.103671	0.0204162	0.0204162	0.0246795
DBF4	0.103625	0.0204724	0.0204724	0.00449937
C2orf28	0.103594	0.0205102	0.0205102	0.00648123
UBE2L3	0.103519	0.0206025	0.0206025	0.010049
WDR82	0.103499	0.0206276	0.0206276	0.00461148
EXOSC6	0.103409	0.020738	0.020738	0.00751786
PPIL4	0.103375	0.020781	0.020781	0.00837003
ALDH5A1	0.103361	0.020798	0.020798	0.0115984
GEN1	0.103347	0.0208153	0.0208153	0.0099652
UROS	0.103246	0.0209408	0.0209408	0.00948374
FTLP3	0.10313	0.0210865	0.0210865	0.0109505
TRBC2	0.103094	0.0211314	0.0211314	0.0127544
MRPS11	0.103069	0.0211629	0.0211629	0.0113357
C19orf12	0.103054	0.0211811	0.0211811	0.00133159
IFT52	0.103039	0.021201	0.021201	0.0243728
TBC1D30	0.103019	0.0212257	0.0212257	0.013593
CREB1	0.102926	0.0213437	0.0213437	0.00481596
SLC25A46	0.102902	0.021374	0.021374	0.00823754
TRIM28	0.10287	0.0214151	0.0214151	0.00668811
CD79A	0.102831	0.0214638	0.0214638	0.00605518
GDI1	0.102811	0.0214892	0.0214892	0.0087672
YBX1	0.102671	0.0216693	0.0216693	0.00926952
NOSIP	0.102591	0.0217724	0.0217724	0.00754181
TMEM160	0.102581	0.0217853	0.0217853	0.00798399
IFT20	0.102556	0.0218175	0.0218175	0.000590961
GCA	0.102522	0.0218611	0.0218611	0.0130003
BRPF3	0.102407	0.0220103	0.0220103	0.00124013
RC3H1	0.102305	0.0221437	0.0221437	0.0163712
DNAL4	0.102247	0.0222195	0.0222195	0.0113632
DCTN2	0.10223	0.0222424	0.0222424	0.0142682
CKS2	0.102149	0.0223493	0.0223493	0.0112607
BAK1	0.102143	0.0223564	0.0223564	0.00564562
PNRC2	0.101939	0.0226283	0.0226283	0.010736
WDR3	0.101812	0.0227972	0.0227972	0.00418078
POLD1	0.101812	0.0227984	0.0227984	0.00735019
PDCD5	0.101757	0.0228722	0.0228722	0.0125311
ZYG11B	0.101619	0.0230576	0.0230576	0.00533185
CDV3	0.101499	0.0232213	0.0232213	0.0163234
HNRNPUL1	0.101474	0.0232557	0.0232557	0.0065847
RAD1	0.101435	0.0233097	0.0233097	0.00501776
AKAP2	0.10142	0.02333	0.02333	0.00319413
LSM14A	0.10138	0.0233849	0.0233849	0.0086065
ALG8	0.101284	0.0235162	0.0235162	0.00785893
ELP3	0.101255	0.0235571	0.0235571	0.00756194
IMP4	0.101244	0.0235719	0.0235719	0.0054735
PRMT1	0.101086	0.0237911	0.0237911	0.00998401
CDK4	0.101082	0.0237968	0.0237968	0.00443427
SNAPC4	0.10094	0.0239959	0.0239959	0.00108641
RANBP10	0.100925	0.0240162	0.0240162	0.00387871
KDM3B	0.100842	0.0241337	0.0241337	0.027837
VPS26A	0.100568	0.0245229	0.0245229	0.00694643
ZNF75A	0.100549	0.0245491	0.0245491	0.0026012
SMC4	0.100525	0.0245845	0.0245845	0.00930536
CASP3	0.100355	0.0248289	0.0248289	0.00524052
PPP4R1	0.100354	0.0248298	0.0248298	0.00873329
BCAS2	0.100265	0.0249591	0.0249591	0.00463363
H2AFZP3	0.100262	0.0249636	0.0249636	0.000800933
CNN3	0.100223	0.0250209	0.0250209	0.002307
KCNAB1	0.100218	0.0250279	0.0250279	0.00271891
AMN1	0.100131	0.0251547	0.0251547	0.0207947
CHMP4A	0.100003	0.0253426	0.0253426	0.00287465
CCDC123	0.0998553	0.0255603	0.0255603	0.00504994
ZWILCH	0.0998545	0.0255615	0.0255615	0.0141757
CXXC5	0.0997961	0.0256482	0.0256482	0.00965656
MRPL51	0.0997008	0.0257902	0.0257902	0.0120094
CCDC14	0.0996881	0.0258092	0.0258092	0.00246542
TAF9B	0.09968	0.0258214	0.0258214	0.00377161
SGCB	0.0995855	0.025963	0.025963	0.00766316
TMSB15B	0.0995354	0.0260385	0.0260385	0.00650119
GAB2	0.0994917	0.0261043	0.0261043	0.0250782
PRDX4	0.0994786	0.0261241	0.0261241	0.00903367
PRKRA	0.099475	0.0261295	0.0261295	0.00785686
TRAPPC6A	0.0993446	0.0263272	0.0263272	0.00857312
ERAP2	0.0992979	0.0263984	0.0263984	0.00734653
UBE2D3	0.0991885	0.0265655	0.0265655	0.00899333
FAIM3	0.0991691	0.0265952	0.0265952	0.00701282
BIRC5	0.0991356	0.0266468	0.0266468	0.00807575
FBXO46	0.0990354	0.0268012	0.0268012	0.00361434
MANBAL	0.0988794	0.027043	0.027043	0.0068356
MPP6	0.0988729	0.0270531	0.0270531	0.00190615
NFKBIE	0.0988707	0.0270565	0.0270565	0.00736545
CWC15	0.0988475	0.0270926	0.0270926	0.0116961
PPP3CC	0.0987658	0.0272203	0.0272203	0.0057646
PTMA	0.0986847	0.0273827	0.0273827	0.00344569
PEX2	0.0985851	0.0275044	0.0275044	0.00914131
EIF3K	0.0985663	0.0275341	0.0275341	0.0111842
DPY19L3	0.0985564	0.0275497	0.0275497	0.0030611
MMAA	0.0985352	0.0275833	0.0275833	0.00222708
DHFR	0.0984535	0.0277128	0.0277128	0.00460833
TK1	0.0983784	0.0278324	0.0278324	0.0085927
TIMM22	0.098365	0.0278538	0.0278538	0.0107619
ILK	0.0983265	0.0279154	0.0279154	0.00676756
SCRN3	0.0982857	0.0279807	0.0279807	0.00667288
ZNF28	0.0981777	0.0281542	0.0281542	0.0092098
C16orf87	0.0981658	0.0281734	0.0281734	0.00152236
ZRANB3	0.098164	0.0281764	0.0281764	0.0015383
PRAF2	0.0981351	0.0282229	0.0282229	0.00431647
HS3ST3B1	0.0980622	0.0283408	0.0283408	0.00191465
POLR2E	0.0980237	0.0284033	0.0284033	0.00597752
POLR2D	0.097991	0.0284564	0.0284564	0.00349985
MRPS18B	0.097889	0.0286227	0.0286227	0.00540085
REL	0.0978821	0.028634	0.028634	0.00836174
BCL3	0.0977649	0.028826	0.028826	0.0097329
THOC6	0.0977474	0.028855	0.028855	0.00602492
CSPP1	0.0977406	0.0288661	0.0288661	0.0057783
PJA1	0.0977242	0.028893	0.028893	0.0163344
AZI2	0.0977117	0.0289137	0.0289137	0.00460046
RCHY1	0.0976898	0.0289499	0.0289499	0.00552649
CALU	0.097636	0.0290387	0.0290387	0.00823212
ACADM	0.097612	0.0290785	0.0290785	0.00717558
C12orf23	0.0976051	0.0290898	0.0290898	0.00157335
THAP9	0.0974828	0.0292932	0.0292932	0.0160867
CNBP	0.0974579	0.0293346	0.0293346	0.00299872
NOL10	0.0974376	0.0293685	0.0293685	0.00165979
ZNF808	0.0973995	0.0294323	0.0294323	0.0165068
LUC7L2	0.0973593	0.0294996	0.0294996	0.00472713
ARSB	0.0972636	0.0296605	0.0296605	0.0048477
HIST1H2BD	0.0972089	0.0297527	0.0297527	0.00713757
C1orf59	0.0971972	0.0297725	0.0297725	0.00523864
DHRSX	0.0971378	0.0298731	0.0298731	0.00397666
NDUFB10	0.0971079	0.0299238	0.0299238	0.0128536
RRP7A	0.096931	0.0302254	0.0302254	0.0049737
ECE2	0.0969264	0.0302333	0.0302333	0.00344878
LSM12P1	0.0968116	0.0304306	0.0304306	0.00102999
ASF1B	0.0967939	0.030461	0.030461	0.00564113
SUMO2	0.0967696	0.030503	0.030503	0.00816465
SEC16A	0.0967418	0.0305509	0.0305509	0.00142473
AGK	0.0967012	0.0306212	0.0306212	0.00888281
ZC3H4	0.0966676	0.0306793	0.0306793	0.00809238
RAD51AP1	0.0966299	0.0307449	0.0307449	0.00797335
TRUB1	0.0966211	0.0307602	0.0307602	0.0100936
LRRC61	0.0965702	0.0308486	0.0308486	0.00928243
ATG10	0.0965646	0.0308585	0.0308585	0.000392483
WDR27	0.0965604	0.0308658	0.0308658	0.00433227
C11orf57	0.0965363	0.0309078	0.0309078	0.00706743
ITM2C	0.0964502	0.0310585	0.0310585	0.0168941
VDAC3	0.096419	0.0311132	0.0311132	0.00738157
TMEM208	0.0964168	0.0311171	0.0311171	0.0109949
C13orf18	0.0963875	0.0311684	0.0311684	0.00993783
BET1L	0.0963106	0.0313039	0.0313039	0.00452732
GTPBP10	0.0962808	0.0313565	0.0313565	0.00350109
CKS1B	0.0962451	0.0314197	0.0314197	0.00999941
TRAPPC8	0.0962103	0.0314813	0.0314813	0.00843667
NFYA	0.0962096	0.0314826	0.0314826	0.00330575
CCT4	0.0961821	0.0315313	0.0315313	0.00927517
BTBD1	0.0961759	0.0315423	0.0315423	0.00058778
SLX1B	0.0961625	0.0315662	0.0315662	0.00020476
SPECC1L	0.0961607	0.0315693	0.0315693	0.00911007
CXCR4	0.096132	0.0316204	0.0316204	0.00941381
GTF2F2	0.0960835	0.0317069	0.0317069	0.0138327
ACTR5	0.0960726	0.0317262	0.0317262	0.00644902
KIF11	0.096023	0.031815	0.031815	0.00840798
CAPRIN1	0.096016	0.0318274	0.0318274	0.00739998
CYBASC3	0.0959932	0.0318683	0.0318683	0.0088707
PSMB3	0.0959725	0.0319054	0.0319054	0.00802481
CEACAM1	0.0958807	0.0320704	0.0320704	0.00920966
TUBB2A	0.0958505	0.0321249	0.0321249	0.00858624
KIFAP3	0.0958408	0.0321424	0.0321424	0.0044057
DDIT3	0.0957706	0.0322692	0.0322692	0.00564898
PKMYT1	0.0957151	0.0323699	0.0323699	0.00348912
ALAS1	0.0956559	0.0324776	0.0324776	0.00962431
DUSP22	0.0956363	0.0325133	0.0325133	0.00241135
DUSP7	0.0956316	0.0325218	0.0325218	0.00581234
WDR73	0.0956044	0.0325715	0.0325715	0.00512697
STOML1	0.0955338	0.0327004	0.0327004	0.00172794
TNPO3	0.0955241	0.0327184	0.0327184	0.00638815
KATNAL2	0.0955073	0.0327492	0.0327492	0.00913679
METTL9	0.0954863	0.0327876	0.0327876	0.00531788
SPNS1	0.095422	0.0329059	0.0329059	0.00267679
M6PR	0.0953508	0.0330371	0.0330371	0.00486374
HDLBP	0.0953385	0.0330599	0.0330599	0.00699168
IDH3G	0.0952957	0.0331391	0.0331391	0.00720364
MYH10	0.0952852	0.0331586	0.0331586	0.00433905
SIKE1	0.0952772	0.0331735	0.0331735	0.00508236
PPIAP6	0.0952743	0.0331788	0.0331788	0.00154041
PPA2	0.0952573	0.0332103	0.0332103	0.00802277
ADK	0.0952052	0.0333071	0.0333071	0.011689
ITPR2	0.0951617	0.0333881	0.0333881	0.0164279
RNF5P1	0.0951534	0.0334037	0.0334037	0.00692661
MOSPD2	0.0951473	0.0334151	0.0334151	0.0109467
SMAD5	0.0951417	0.0334255	0.0334255	0.00686176
IRF5	0.0950748	0.0335505	0.0335505	0.00685851
HIST1H4I	0.0950577	0.0335825	0.0335825	0.00485707
TESC	0.0950519	0.0335934	0.0335934	0.00102043
YWHAZP4	0.0950302	0.0336341	0.0336341	0.00459099
C14orf166	0.0948775	0.0339216	0.0339216	0.00847894
MT1P3	0.0948409	0.0339908	0.0339908	0.00988478
BLOC1S3	0.0948236	0.0340236	0.0340236	2.09717e-06
SRSF6	0.0947295	0.0342023	0.0342023	0.00242785
ARID4B	0.0947145	0.0342308	0.0342308	0.0122154
VRK1	0.0947111	0.0342374	0.0342374	0.0083489
LIN7C	0.0946952	0.0342677	0.0342677	0.008273
PGP	0.094675	0.0343062	0.0343062	0.00372069
LMCD1	0.0946481	0.0343575	0.0343575	0.0188468
GAPDHP68	0.0945388	0.0345668	0.0345668	0.00438104
SLC35A3	0.0945101	0.0346221	0.0346221	0.00336461
MLF2	0.0945038	0.0346342	0.0346342	0.0115114
PTRH2	0.0944255	0.0347851	0.0347851	0.00427197
RRAGC	0.0943258	0.034978	0.034978	0.0113262
UBXN7	0.0942559	0.0351138	0.0351138	0.00281827
ZFP1	0.0941039	0.0354107	0.0354107	0.00369817
CYTH2	0.094081	0.0354557	0.0354557	0.00927534
BLVRA	0.094053	0.0355106	0.0355106	0.00901228
MED21	0.094049	0.0355183	0.0355183	0.00119194
FAM103A1	0.0940231	0.0355694	0.0355694	0.00585066
ZNF800	0.0939296	0.0357538	0.0357538	0.00469768
ARID1B	0.0939166	0.0357795	0.0357795	0.00281332
TOB2	0.0939049	0.0358027	0.0358027	0.000195278
SNX10	0.0938928	0.0358265	0.0358265	0.00595805
BLNK	0.0938426	0.035926	0.035926	0.0126372
SKP1P1	0.093757	0.0360963	0.0360963	0.00733146
RASSF4	0.0936942	0.0362216	0.0362216	0.00212831
ITFG3	0.0936495	0.0363109	0.0363109	0.0026072
RAB22A	0.0935524	0.0365059	0.0365059	0.00020198
FAN1	0.0935287	0.0365536	0.0365536	0.00421116
RNF219	0.0934937	0.036624	0.036624	0.00840798
DTYMK	0.0934796	0.0366526	0.0366526	0.00598284
CCDC34	0.0934456	0.0367212	0.0367212	0.00672075
MRPL16	0.0932869	0.0370434	0.0370434	0.00612349
NUCKS1	0.0932283	0.0371629	0.0371629	0.0109233
CHTF18	0.0932204	0.0371789	0.0371789	0.00217396
PURB	0.0931921	0.0372368	0.0372368	0.000111629
CXADR	0.0931816	0.0372582	0.0372582	0.0147236
RHOT1	0.0931745	0.0372728	0.0372728	0.0069791
PPIL1	0.0930954	0.0374352	0.0374352	0.00812283
PCGF6	0.0930154	0.0375997	0.0375997	0.0127295
ORC6	0.0930038	0.0376236	0.0376236	0.00250349
ITSN2	0.0928813	0.0378773	0.0378773	0.00424529
FEN1	0.0928712	0.0378982	0.0378982	0.00477514
MFAP1	0.0928571	0.0379275	0.0379275	0.00838821
CISD2	0.092853	0.037936	0.037936	0.00609436
ARSA	0.0927811	0.0380858	0.0380858	0.00278376
SPHK2	0.0927401	0.0381713	0.0381713	0.00845396
KREMEN2	0.0927095	0.0382354	0.0382354	0.00502895
IL28RA	0.0927083	0.0382378	0.0382378	0.00303149
RNF7	0.0925818	0.0385032	0.0385032	0.00712285
TTF2	0.0925541	0.0385616	0.0385616	0.00406402
LYRM4	0.0925418	0.0385874	0.0385874	0.00552448
TRA2B	0.0925217	0.0386298	0.0386298	0.00245274
RAP1A	0.09251	0.0386546	0.0386546	0.00659462
HIST1H2BC	0.0924425	0.0387974	0.0387974	0.00534762
CLK1	0.0924177	0.03885	0.03885	0.00241797
DPCD	0.0924013	0.0388847	0.0388847	2.16197e-05
PPP4C	0.0923605	0.0389714	0.0389714	0.0113677
SEMA6A	0.09225	0.039207	0.039207	0.00224426
NUDT21	0.0922006	0.0393126	0.0393126	0.00914055
SCAI	0.092161	0.0393976	0.0393976	0.00209921
GSPT1	0.0920959	0.0395375	0.0395375	0.00972776
NOC4L	0.0920811	0.0395693	0.0395693	0.0100183
IFI27L2	0.0920075	0.0397281	0.0397281	0.00494871
FCGRT	0.0920069	0.0397295	0.0397295	0.00143857
ANP32E	0.0919968	0.0397511	0.0397511	0.00856022
ANLN	0.0919797	0.0397882	0.0397882	0.0070103
PRMT5	0.0919506	0.0398513	0.0398513	0.00656165
XRCC1	0.0918651	0.0400369	0.0400369	0.00202522
KIFC1	0.0918598	0.0400484	0.0400484	0.00553602
SNX25	0.0918431	0.0400848	0.0400848	0.00375743
PAPOLG	0.0918412	0.0400889	0.0400889	0.00345116
SRSF8	0.0916402	0.0405287	0.0405287	0.00248689
POLR3E	0.091507	0.0408224	0.0408224	0.00833685
TMEM209	0.0914784	0.0408856	0.0408856	0.006411
EID2	0.0913787	0.0411068	0.0411068	0.00160365
WDR77	0.0913617	0.0411447	0.0411447	0.00839499
SLC26A2	0.0913282	0.0412194	0.0412194	0.00313985
NINJ1	0.0912454	0.0414042	0.0414042	0.00692451
GPS2	0.0911998	0.0415065	0.0415065	0.00640467
TTC21B	0.0911952	0.0415167	0.0415167	0.00266697
MCM5	0.0911741	0.0415641	0.0415641	0.00102615
NAMPT	0.0911556	0.0416057	0.0416057	0.00442622
POLR2C	0.091136	0.0416498	0.0416498	0.0113035
GIMAP2	0.0911105	0.0417072	0.0417072	0.00578147
C4orf21	0.0910775	0.0417815	0.0417815	0.00127945
CSTF2	0.0910148	0.0419231	0.0419231	0.00928139
MRPL17	0.0910126	0.0419281	0.0419281	0.00186363
COMMD2	0.0909847	0.0419911	0.0419911	0.00495955
DFNA5	0.0909307	0.0421137	0.0421137	0.0102199
KIN	0.0909064	0.042169	0.042169	0.0137469
C17orf61	0.0908197	0.0423662	0.0423662	0.0106097
PABPC3	0.0907695	0.0424809	0.0424809	0.000228747
SLC1A4	0.0907305	0.0425702	0.0425702	0.00286287
TNFSF9	0.0906709	0.0427069	0.0427069	0.0106653
BUB1	0.0906652	0.04272	0.04272	0.0104321
PAPSS1	0.0906525	0.0427492	0.0427492	0.0095789
HPS5	0.0906231	0.0428169	0.0428169	0.00579374
SAR1B	0.0906141	0.0428376	0.0428376	0.00522323
NAMPTL	0.0905489	0.042988	0.042988	0.000308359
NUMB	0.0905006	0.0430998	0.0430998	0.000468751
CCZ1	0.0903616	0.0434224	0.0434224	0.00156967
CD5	0.0903014	0.0435631	0.0435631	0.00783325
DNAJC8	0.0902595	0.0436609	0.0436609	0.00620727
NLE1	0.0901524	0.0439122	0.0439122	0.0061209
DRG1	0.090079	0.0440851	0.0440851	0.00864364
ZNF608	0.0900303	0.0442001	0.0442001	0.00796776
FNTA	0.0900141	0.0442385	0.0442385	0.00722803
ADORA2A	0.0899533	0.0443826	0.0443826	0.00815006
C1orf52	0.0899437	0.0444052	0.0444052	0.0032758
GPD2	0.0898903	0.0445323	0.0445323	0.0108659
HMG20A	0.0898897	0.0445336	0.0445336	0.00452039
NAPA	0.0898373	0.0446585	0.0446585	0.00542751
CKAP2	0.0898108	0.0447218	0.0447218	0.0135622
LMBR1	0.0898023	0.044742	0.044742	0.00813721
DLGAP5	0.0897977	0.0447531	0.0447531	0.00421525
TMEM218	0.0897576	0.0448491	0.0448491	0.000773513
C12orf66	0.0897375	0.0448971	0.0448971	0.0083034
ITM2B	0.0897129	0.0449562	0.0449562	0.0101936
CDYL	0.0896764	0.0450438	0.0450438	0.00179071
TUBB4	0.0896616	0.0450793	0.0450793	0.00993537
FTO	0.0896506	0.0451057	0.0451057	0.00393308
CCL28	0.0895604	0.0453231	0.0453231	0.000576913
API5	0.0895567	0.0453321	0.0453321	0.0122353
NCRNA00292	0.0895452	0.0453599	0.0453599	0.00227011
RBMXP2	0.0895431	0.0453649	0.0453649	0.00377997
C20orf194	0.0895406	0.045371	0.045371	0.00200657
HERC2P9	0.0895259	0.0454066	0.0454066	0.000250678
DNAJC13	0.0895252	0.0454081	0.0454081	0.0085483
DCLRE1B	0.0894618	0.0455618	0.0455618	0.010553
RABAC1	0.0894491	0.0455927	0.0455927	0.0138023
SF3B3	0.0894352	0.0456263	0.0456263	0.00502059
TRAPPC6B	0.0893725	0.0457788	0.0457788	0.00657046
MARCKS	0.0893497	0.0458345	0.0458345	0.00676506
MUTYH	0.0892884	0.045984	0.045984	0.00556334
NFKB1	0.0892694	0.0460306	0.0460306	0.0132299
SAP130	0.0892662	0.0460384	0.0460384	0.00394874
CLPTM1	0.0891627	0.0462922	0.0462922	0.00536324
HLA-DRB6	0.089138	0.0463529	0.0463529	0.0108878
POP4	0.0891149	0.0464099	0.0464099	0.00782523
CSNK1G1	0.0890633	0.0465372	0.0465372	0.0117403
LEPROTL1	0.0890509	0.0465678	0.0465678	0.00420435
CHD3	0.0890045	0.0466826	0.0466826	0.00145238
TCF7	0.0889911	0.0467156	0.0467156	0.00332209
KIAA1467	0.0889752	0.0467551	0.0467551	0.00474703
CDC20	0.0889533	0.0468094	0.0468094	0.00913983
ZNF749	0.08894	0.0468426	0.0468426	0.00268477
ZNF639	0.0888711	0.0470137	0.0470137	0.00120783
C20orf43	0.0888382	0.0470957	0.0470957	0.00575588
HMGN2L5	0.0887528	0.0473092	0.0473092	0.00206953
ARHGAP26	0.0886808	0.0474897	0.0474897	0.000789161
HNRNPH3	0.0886344	0.0476063	0.0476063	0.00507577
RUNDC2A	0.0885877	0.0477242	0.0477242	0.00875114
INADL	0.0885695	0.04777	0.04777	0.00128405
INTS12	0.0885199	0.0478952	0.0478952	0.00214849
DNAH1	0.0884678	0.0480273	0.0480273	0.00102099
HOMER1	0.0884341	0.0481127	0.0481127	0.00602885
ZNF419	0.0883853	0.048237	0.048237	0.00162069
TMEM33	0.0883522	0.0483213	0.0483213	0.00954896
KIAA0319L	0.0883229	0.0483958	0.0483958	0.00690304
ZNF585A	0.0883062	0.0484386	0.0484386	0.00244738
HMBOX1	0.0882859	0.0484903	0.0484903	0.00837148
CENPE	0.0881441	0.048854	0.048854	0.00406169
B3GALNT2	0.0881142	0.0489309	0.0489309	0.00205167
TRMT112	0.0880433	0.0491136	0.0491136	0.00724609
ZNF224	0.0880008	0.0492235	0.0492235	0.017558
CTBS	0.0879593	0.0493313	0.0493313	0.00534431
HOOK3	0.087959	0.049332	0.049332	0.0119313
PRR4	0.0879115	0.0494553	0.0494553	0.00124703
NMT2	0.0879114	0.0494555	0.0494555	0.00175186
USP47	0.0878926	0.0495043	0.0495043	0.0166143
TMEM183A	0.0878774	0.049544	0.049544	0.00223879
TAF6L	0.0878337	0.0496578	0.0496578	0.00356855
EIF4A1	0.0878264	0.0496768	0.0496768	0.00697824
TCTN2	0.0877857	0.049783	0.049783	0.00444459
ZNF524	0.0877016	0.0500032	0.0500032	0.00608477
CAD	0.0877006	0.0500058	0.0500058	0.000777891
HMGB1P10	0.0876521	0.0501332	0.0501332	0.000560943
SNHG9	0.0875293	0.0504568	0.0504568	0.00127019
PHACTR2	0.087497	0.0505421	0.0505421	0.0102379
ANKH	0.0874596	0.0506413	0.0506413	0.00197021
LRTOMT	0.0873987	0.0508028	0.0508028	0.00467247
CDK2AP1	0.0873972	0.0508067	0.0508067	0.00635157
ZNF83	0.0873093	0.0510409	0.0510409	0.00111544
TNKS	0.0871594	0.0514422	0.0514422	0.0132496
MAPK6	0.0871159	0.051559	0.051559	0.0108987
GPSM3	0.0870853	0.0516415	0.0516415	0.00279602
WTAP	0.0870394	0.0517651	0.0517651	0.00976058
ENO3	0.0869963	0.0518815	0.0518815	0.00653756
CYB5R2	0.0869921	0.0518929	0.0518929	0.00361184
TXNRD1	0.086939	0.0520369	0.0520369	0.00344071
CEACAM21	0.086937	0.0520423	0.0520423	0.00433466
METT10D	0.0869365	0.0520437	0.0520437	0.00147312
CCNY	0.0869083	0.0521202	0.0521202	0.000317355
RLTPR	0.0869015	0.0521386	0.0521386	0.00404481
ARHGAP25	0.0868934	0.0521606	0.0521606	0.00763045
VPS37A	0.0868536	0.0522686	0.0522686	0.0075086
USO1	0.0867761	0.05248	0.05248	0.0135855
TRIM13	0.0867706	0.0524949	0.0524949	0.00340489
EBNA1BP2	0.0867506	0.0525497	0.0525497	0.00358916
OVCA2	0.0867475	0.0525582	0.0525582	0.00930627
BTBD10	0.0867116	0.0526564	0.0526564	0.00663681
FAM60A	0.086711	0.0526579	0.0526579	0.00508981
GNB4	0.086685	0.0527292	0.0527292	0.00390646
NT5DC1	0.0866758	0.0527544	0.0527544	0.00756286
CCDC75	0.086623	0.0528996	0.0528996	0.00168116
VPS53	0.0865864	0.053	0.053	0.00452429
EXTL3	0.0865076	0.0532175	0.0532175	0.00215557
MRFAP1L1	0.0865048	0.0532251	0.0532251	0.00308821
CAB39	0.0864991	0.0532409	0.0532409	0.000871002
INTS8	0.0864944	0.053254	0.053254	0.00483796
SHISA5	0.0863799	0.0535711	0.0535711	0.00677412
RBMXL1	0.086323	0.0537295	0.0537295	0.00361322
ARL5A	0.0863029	0.0537854	0.0537854	0.00511043
BAK1P1	0.0862641	0.0538937	0.0538937	0.0174984
OAZ1	0.0862573	0.0539339	0.0539339	0.00953571
NFATC2	0.0861649	0.0541712	0.0541712	0.0029732
FAM120AOS	0.0861517	0.0542082	0.0542082	0.0133533
ZFYVE27	0.086023	0.0545703	0.0545703	0.00323262
GPR132	0.0859906	0.0546616	0.0546616	0.00219231
RCN2	0.0859739	0.0547088	0.0547088	0.00601207
INTS4	0.0859543	0.0547642	0.0547642	0.00175091
DEPDC1B	0.0859215	0.0548571	0.0548571	0.00651558
PINX1	0.0858047	0.0551888	0.0551888	0.00301341
FAM50B	0.0857879	0.0552367	0.0552367	0.00325146
IGF2BP3	0.0857315	0.0553976	0.0553976	0.00681634
ICMT	0.085689	0.0555192	0.0555192	0.00356537
SOAT1	0.0856456	0.0556434	0.0556434	0.00222516
MGAT1	0.0856086	0.0557495	0.0557495	0.00366191
HLTF	0.0856023	0.0557676	0.0557676	0.00717429
VRK3	0.0855341	0.0559637	0.0559637	0.00446713
FAM76A	0.0855234	0.0559947	0.0559947	0.00417529
NRSN2	0.0854449	0.0562212	0.0562212	0.00985351
ACTBP8	0.085386	0.0563917	0.0563917	0.0120424
CLTC	0.0853848	0.0563953	0.0563953	0.00874792
C10orf125	0.0853788	0.0564127	0.0564127	0.00997472
KRCC1	0.0853581	0.0564728	0.0564728	0.0117967
IL10RA	0.0853145	0.0565993	0.0565993	0.00970635
TROAP	0.0851944	0.0569495	0.0569495	0.00473371
TRIAP1	0.085182	0.0569856	0.0569856	0.00468196
CFL1	0.0851815	0.0570063	0.0570063	0.00496953
FDFT1	0.0851279	0.057144	0.057144	0.00957545
C1orf35	0.0850468	0.057382	0.057382	0.00775687
HAUS6	0.0850451	0.0573872	0.0573872	0.00437164
TIMM17B	0.0850354	0.0574155	0.0574155	0.00659149
RAB33B	0.0850097	0.0574914	0.0574914	0.00399431
MED7	0.0849269	0.0577356	0.0577356	0.00808261
UCHL3	0.0848842	0.057862	0.057862	0.00313894
ABHD14B	0.0848363	0.0580041	0.0580041	0.00367848
C12orf32	0.0848056	0.0580951	0.0580951	0.00359878
TBP	0.0847591	0.0582333	0.0582333	0.00517073
PSKH1	0.0846966	0.0584197	0.0584197	0.0103684
CEP170	0.0846478	0.0585656	0.0585656	0.00481377
CTRL	0.0846349	0.0586041	0.0586041	0.000343611
HNRNPC	0.0846165	0.0586592	0.0586592	0.00204736
HCCS	0.0846126	0.0586708	0.0586708	0.00607255
MORC2	0.0845931	0.0587293	0.0587293	0.00400789
C5orf35	0.0845647	0.0588146	0.0588146	0.00287104
DCTN1	0.0844838	0.0590578	0.0590578	0.00426407
GSTCD	0.0844682	0.0591047	0.0591047	0.00664906
SUMO1	0.0844465	0.0591702	0.0591702	0.0039383
DDX12	0.0844247	0.059236	0.059236	0.00038887
HSP90B2P	0.0844186	0.0592545	0.0592545	0.000925138
CNDP2	0.0843725	0.0593936	0.0593936	0.00488767
GET4	0.084262	0.0597291	0.0597291	0.00154545
MFAP3	0.084185	0.0599635	0.0599635	0.00697305
POLD2	0.0841605	0.0600383	0.0600383	0.00570129
RIT1	0.0841302	0.0601307	0.0601307	0.00725931
BIN3	0.0840435	0.0603964	0.0603964	0.00621138
HLA-DOA	0.0840155	0.0604822	0.0604822	0.00373905
CHMP2A	0.0839943	0.0605473	0.0605473	0.00930643
ATXN10	0.0839848	0.0605765	0.0605765	0.0140358
ZNF146	0.0839639	0.060641	0.060641	0.00629166
LAPTM5	0.0839587	0.0606568	0.0606568	0.0105566
NUDT15	0.0839507	0.0606816	0.0606816	0.00284784
PLEK	0.0839285	0.06075	0.06075	0.00196792
ARMCX3	0.0839198	0.0607766	0.0607766	0.00525699
BCORL1	0.0839167	0.0607863	0.0607863	0.000914705
SLC25A11	0.0838985	0.0608426	0.0608426	0.00312379
PRPF38A	0.0838532	0.0609823	0.0609823	0.00308685
PCYT1A	0.0838033	0.0611369	0.0611369	0.00881776
ACTG1P10	0.0837763	0.0612206	0.0612206	0.00434106
EXO1	0.0837572	0.0612801	0.0612801	0.00344853
XPNPEP3	0.0837431	0.0613238	0.0613238	0.00378567
E2F4	0.083727	0.0613737	0.0613737	0.00339021
SCAMP5	0.0836882	0.0614945	0.0614945	0.00423163
GMEB1	0.0835968	0.0617799	0.0617799	0.00636973
KIAA0895L	0.0835893	0.0618033	0.0618033	0.0123414
CENPW	0.0835608	0.0618924	0.0618924	0.00649715
CD52	0.0835265	0.0619997	0.0619997	0.0109826
H2AFV	0.0835265	0.062	0.062	0.0133997
EEF1A1P24	0.0835222	0.0620134	0.0620134	0.0078266
ZNF322B	0.0834271	0.0623122	0.0623122	0.0072936
EIF4E	0.0833971	0.0624066	0.0624066	0.00584838
AP2M1	0.0833819	0.0624546	0.0624546	0.00941408
WDR59	0.0833684	0.0624973	0.0624973	0.00335138
SYT17	0.0833014	0.062709	0.062709	0.000698077
DR1	0.083289	0.0627483	0.0627483	0.00110352
STARD7	0.0831996	0.0630316	0.0630316	0.00494836
PHKG2	0.0831886	0.0630668	0.0630668	0.00317727
LSM5	0.0831872	0.0630713	0.0630713	0.00326071
TRIM21	0.0830683	0.0634501	0.0634501	0.0148893
ARMCX6	0.0830322	0.0635658	0.0635658	0.00355974
PEX19	0.0830291	0.0635757	0.0635757	0.00735575
PRPF18	0.082975	0.063749	0.063749	0.00949447
TGIF2	0.0829567	0.0638076	0.0638076	0.0030607
STAP1	0.0829015	0.063985	0.063985	0.00974785
HERPUD1	0.0828925	0.064014	0.064014	0.004794
PHACTR4	0.0828579	0.0641256	0.0641256	0.0138249
RAB7A	0.082837	0.064193	0.064193	0.00541026
ZNF507	0.0828182	0.0642536	0.0642536	0.000728934
C17orf79	0.0828082	0.064286	0.064286	0.00497582
PQLC3	0.0827735	0.064398	0.064398	0.000761571
C2orf68	0.0826328	0.0648546	0.0648546	0.00509863
ESCO1	0.0826235	0.0648848	0.0648848	0.00238973
F2RL2	0.0826078	0.064936	0.064936	0.00644632
EDC3	0.0825861	0.0650067	0.0650067	0.00301639
HMGN2L4	0.0825312	0.0651859	0.0651859	0.000426749
TPK1	0.0825188	0.0652263	0.0652263	0.00557606
ERBB2IP	0.0825174	0.0652308	0.0652308	0.00277105
FES	0.0825096	0.0652565	0.0652565	0.00690921
DHX29	0.0824964	0.0652998	0.0652998	0.00426523
SLC12A7	0.0824954	0.0653029	0.0653029	0.00396619
SLAIN2	0.0824797	0.0653543	0.0653543	0.00592934
HIF1A	0.0824481	0.0654577	0.0654577	0.00648831
OSTC	0.0824433	0.0654735	0.0654735	0.00532106
FAM118B	0.0823579	0.0657541	0.0657541	0.00319014
U4,60	0.0823513	0.0657757	0.0657757	0.00237452
ARV1	0.0823469	0.0657904	0.0657904	0.00445693
MYNN	0.0823384	0.0658182	0.0658182	0.000940395
SKA2L	0.0823113	0.0659076	0.0659076	0.00550741
SUOX	0.0822816	0.0660057	0.0660057	0.00681327
CCNA2	0.0822805	0.0660092	0.0660092	0.00638732
KPNA4	0.0822002	0.0662746	0.0662746	0.00726856
CCDC112	0.0821672	0.066384	0.066384	0.00342496
CBR4	0.0821215	0.0665358	0.0665358	0.00175593
CASK	0.082068	0.0667138	0.0667138	0.00180528
RANP1	0.0819909	0.066971	0.066971	0.0017187
SREK1IP1	0.0819732	0.0670302	0.0670302	0.00576378
CCR7	0.0819633	0.0670631	0.0670631	0.012842
ARF4	0.0819436	0.0671292	0.0671292	0.0111648
PHLDB3	0.0819177	0.0672158	0.0672158	0.00306825
AP006216,11	0.0818353	0.0674925	0.0674925	0.00394048
LRRC41	0.0818223	0.0675361	0.0675361	0.00488842
ELK1	0.0818127	0.0675685	0.0675685	0.000677005
CINP	0.0817867	0.0676559	0.0676559	0.00740417
GNB1	0.0817462	0.0677926	0.0677926	0.00762959
TMEM170A	0.0817331	0.0678368	0.0678368	0.00517619
RBM23	0.0817152	0.0678971	0.0678971	0.00383812
USP28	0.0817046	0.0679329	0.0679329	0.000488008
COPB1	0.0817039	0.0679356	0.0679356	0.0117816
DCUN1D5	0.0816939	0.0679691	0.0679691	0.00252383
MLLT4	0.0816399	0.0681519	0.0681519	8.73526e-05
LIG1	0.0816153	0.0682356	0.0682356	0.00353452
GLG1	0.0815782	0.0683613	0.0683613	0.00510031
GLYR1	0.081568	0.068396	0.068396	0.00551593
SMURF2	0.0815592	0.0684261	0.0684261	0.00354842
RCCD1	0.0815423	0.0684834	0.0684834	0.00566895
RAB5C	0.0815137	0.0685809	0.0685809	0.00178194
JUN	0.0814514	0.0687934	0.0687934	0.000229167
TREX1	0.0814513	0.0687936	0.0687936	0.00135914
RASAL1	0.0814504	0.0687967	0.0687967	0.00520816
PARVG	0.0814445	0.0688168	0.0688168	0.00282898
C22orf29	0.0814372	0.0688419	0.0688419	0.00587075
CLEC2D	0.0814282	0.0688727	0.0688727	0.00313323
C12orf52	0.0814089	0.0689387	0.0689387	0.0118899
NAF1	0.0814087	0.0689394	0.0689394	0.00330986
PAIP2	0.081396	0.0689827	0.0689827	0.00640091
CEP135	0.0813785	0.0690428	0.0690428	0.00567359
ARF1	0.0813733	0.0690606	0.0690606	0.00808678
NUP98	0.0813709	0.0690688	0.0690688	0.00929356
DDX52	0.0813308	0.069206	0.069206	0.00644957
C1orf86	0.0812883	0.0693521	0.0693521	0.00123737
C13orf23	0.0812637	0.0694367	0.0694367	0.00214036
FBXL15	0.0812373	0.0695278	0.0695278	0.00454989
CEP76	0.081232	0.069546	0.069546	0.000390239
U6,1251	0.08122	0.0695874	0.0695874	0.000280629
PRKCD	0.0812126	0.069613	0.069613	0.00316141
PRKD3	0.0811988	0.0696604	0.0696604	0.00352838
CUL1	0.0811923	0.0696828	0.0696828	0.00859169
MED29	0.081129	0.0699017	0.0699017	0.00543429
UBE2E3	0.0810167	0.0702909	0.0702909	0.00351606
C20orf117	0.0810092	0.0703171	0.0703171	0.00821158
CDC6	0.0809281	0.0705994	0.0705994	0.00131138
CBX5	0.0808466	0.0708844	0.0708844	0.00830387
BCL2L13	0.0808448	0.0708906	0.0708906	0.00556364
UBE4A	0.0808226	0.0709683	0.0709683	0.00180312
CREB3L2	0.0807959	0.0710621	0.0710621	0.0124414
DSTN	0.0807721	0.0711456	0.0711456	0.00621254
DCLRE1C	0.0807373	0.0712676	0.0712676	0.00502484
ARRDC1	0.0807061	0.0713774	0.0713774	0.00445239
ZNF226	0.0806965	0.0714113	0.0714113	0.0104188
NFIC	0.0806797	0.0714703	0.0714703	0.00536997
CD59	0.0806733	0.071493	0.071493	0.012286
KIAA0101	0.0806682	0.0715108	0.0715108	0.00145447
SUMO2P1	0.080615	0.0716988	0.0716988	0.00188515
FCRL5	0.0805955	0.0717675	0.0717675	0.00867159
ZNF598	0.0805644	0.0718775	0.0718775	0.0116006
C21orf58	0.0805595	0.071895	0.071895	0.00197858
PAPD5	0.0805543	0.0719133	0.0719133	0.000978011
SDHAF1	0.080553	0.0719179	0.0719179	0.00320159
ENOPH1	0.0805488	0.071933	0.071933	0.00286519
PITPNM2	0.0805222	0.0720273	0.0720273	0.00312281
HIST1H2BF	0.0805153	0.0720516	0.0720516	0.00859832
SCYL3	0.0803647	0.0725874	0.0725874	0.00788354
NISCH	0.0803403	0.0726744	0.0726744	0.00707817
C6orf226	0.0803373	0.0726851	0.0726851	0.006813
CAPS	0.080265	0.072944	0.072944	0.000256733
PKM2	0.0802421	0.0730261	0.0730261	0.00203932
GGH	0.0802282	0.0730757	0.0730757	0.00587123
ARCN1	0.0802227	0.0730953	0.0730953	0.0086446
ZNF684	0.0802125	0.0731322	0.0731322	0.00722151
ZFYVE16	0.0801853	0.07323	0.07323	0.00425427
EAPP	0.0801743	0.0732692	0.0732692	0.00119581
STXBP3	0.0801698	0.0732855	0.0732855	0.00226763
PPIAP21	0.0801572	0.0733309	0.0733309	0.00282428
MAPK8	0.0801461	0.0733708	0.0733708	0.0116205
LRRK1	0.080094	0.0735587	0.0735587	0.00664737
NIPBL	0.0800885	0.0735783	0.0735783	0.0069255
ABCF2	0.0800877	0.0735812	0.0735812	0.00241658
LOXL3	0.0800105	0.0738605	0.0738605	0.00239319
ZNF92	0.0799631	0.0740322	0.0740322	0.00588284
MED17	0.0798859	0.0743124	0.0743124	0.00820045
GK5	0.0798728	0.07436	0.07436	0.00562545
PLK4	0.0798598	0.0744073	0.0744073	0.00176046
TUBA1A	0.0797651	0.0747529	0.0747529	0.00510783
CDCA8	0.0797193	0.0749205	0.0749205	0.00349299
DDOST	0.0796875	0.075037	0.075037	0.00420167
FAM58A	0.079642	0.0752039	0.0752039	0.00647483
PPAT	0.0796306	0.0752459	0.0752459	0.00185502
ATP6V1F	0.0796052	0.075339	0.075339	0.0111125
C4orf46	0.0795919	0.0753882	0.0753882	0.00126374
MSI2	0.079556	0.0755202	0.0755202	0.00625677
BANP	0.079552	0.0755349	0.0755349	0.00594429
S1PR1	0.0795268	0.0756279	0.0756279	0.00619607
SLC9A6	0.0794989	0.0757311	0.0757311	0.00239903
NUP88	0.0794628	0.0758643	0.0758643	0.00160447
MAGED2	0.0794613	0.0758701	0.0758701	0.00853508
EEF1A1P30	0.0794561	0.0758893	0.0758893	0.00101007
EIF4H	0.0794306	0.0759836	0.0759836	0.00230087
MRPL43	0.0794302	0.075985	0.075985	0.00612998
DMTF1	0.0793791	0.0761744	0.0761744	0.00206372
PPIG	0.0793408	0.0763167	0.0763167	0.0059681
CBX3	0.0793219	0.0763871	0.0763871	0.00580586
TACC1	0.0793181	0.0764013	0.0764013	0.00568274
CDCA4	0.0793137	0.0764177	0.0764177	0.00258993
PXN	0.0793089	0.0764354	0.0764354	0.01108
GEMIN7	0.0792986	0.0764738	0.0764738	0.00226819
FBXO42	0.0792757	0.0765589	0.0765589	0.00669624
ZNF710	0.0792613	0.0766129	0.0766129	0.00217932
POLR2B	0.0792547	0.0766375	0.0766375	0.00311225
DNPEP	0.0792468	0.0766669	0.0766669	6.87297e-07
SLC25A30	0.0792139	0.0767895	0.0767895	0.00651942
CYCSP55	0.0792005	0.0768398	0.0768398	0.00573447
C20orf30	0.0791998	0.0768425	0.0768425	0.00790289
FCGR2A	0.0791787	0.0769212	0.0769212	0.00517259
RDBP	0.0791643	0.0769753	0.0769753	0.00637823
RRP9	0.0791021	0.0772083	0.0772083	0.00300936
CCDC152	0.0790849	0.0772728	0.0772728	0.00240751
ERBB2	0.0790827	0.0772812	0.0772812	0.0105183
G3BP1	0.0790596	0.0773679	0.0773679	0.00487137
EIF3LP2	0.079032	0.0774717	0.0774717	8.49415e-05
N4BP1	0.0790132	0.0775425	0.0775425	0.00458207
GINS2	0.0790004	0.0775906	0.0775906	0.00377245
CYB5B	0.0789906	0.0776275	0.0776275	0.00245233
MTFMT	0.078958	0.0777506	0.0777506	0.00567799
HEBP2	0.0789131	0.07792	0.07792	7.10355e-05
ANKRD37	0.0789057	0.0779479	0.0779479	0.00280115
LRRC28	0.0788877	0.078016	0.078016	0.00726102
STAT6	0.078869	0.0780869	0.0780869	0.00657374
PPP6C	0.0788642	0.0781049	0.0781049	0.000955202
GTDC1	0.0788485	0.0781646	0.0781646	0.00925695
POP1	0.0788387	0.0782018	0.0782018	0.00490877
KIAA0562	0.0788136	0.0782968	0.0782968	0.000843244
TMUB2	0.0787848	0.0784062	0.0784062	0.00299526
ZNF776	0.0787715	0.0784569	0.0784569	0.00208012
PDLIM5	0.0787531	0.0785268	0.0785268	0.00827479
SEC23IP	0.0787191	0.0786564	0.0786564	0.00121798
STAU1	0.0787164	0.0786664	0.0786664	0.00386553
C20orf72	0.0785316	0.0793732	0.0793732	0.00471566
CHCHD7	0.0785007	0.0794918	0.0794918	0.000277241
TNFAIP1	0.0784481	0.0796942	0.0796942	0.0106185
DCAF6	0.0784054	0.0798587	0.0798587	0.00685497
CCDC72	0.0783133	0.0802143	0.0802143	0.00702206
SYNC	0.0782801	0.0803432	0.0803432	0.00995491
BIRC2	0.0782615	0.0804151	0.0804151	0.00434942
BRD2	0.0781965	0.0806674	0.0806674	0.00312385
ZNF322A	0.0781881	0.0807	0.0807	0.000151081
HMGXB3	0.078185	0.0807124	0.0807124	0.00122833
MRPL20	0.0781846	0.0807136	0.0807136	0.00754229
ZNF805	0.0781818	0.0807246	0.0807246	0.00771808
CLUAP1	0.0781663	0.080785	0.080785	0.00156058
PMM2	0.0781384	0.0808937	0.0808937	0.00567199
CCNF	0.0781085	0.0810104	0.0810104	0.00196777
LARP7	0.0780866	0.0810956	0.0810956	0.00170178
UBA3	0.0780247	0.0813377	0.0813377	0.00633103
PSEN1	0.0780232	0.0813437	0.0813437	0.00309391
ZMYM2	0.0780122	0.0813866	0.0813866	0.00426176
ZNF724P	0.0780114	0.0813897	0.0813897	0.00199226
TMEM206	0.0780114	0.0813898	0.0813898	0.0027563
WDR61	0.0780109	0.0813916	0.0813916	0.00607266
HSF1	0.0780052	0.0814142	0.0814142	0.00554352
IPO7	0.0779865	0.0814873	0.0814873	0.00629073
C12orf72	0.0779707	0.0815492	0.0815492	0.00537675
NBPF8	0.0778999	0.0818275	0.0818275	0.000574437
PPP1R15A	0.077895	0.0818467	0.0818467	0.000309733
TUBGCP6	0.0778466	0.0820371	0.0820371	0.00215927
NINL	0.0778389	0.0820676	0.0820676	0.00843437
TMLHE	0.0778283	0.0821095	0.0821095	3.43192e-05
SPC24	0.0778187	0.0821473	0.0821473	0.00626213
WNK3	0.0778085	0.0821876	0.0821876	0.00503558
SC5DL	0.0778035	0.0822071	0.0822071	0.00234541
INO80E	0.0777613	0.082374	0.082374	0.00105489
RASA1	0.0776769	0.0827083	0.0827083	0.00480699
ENTPD4	0.0776682	0.0827428	0.0827428	0.00235885
NCAPH	0.0776602	0.0827748	0.0827748	0.00268641
C15orf63	0.0776459	0.0828315	0.0828315	0.00120125
PEX13	0.0776457	0.0828323	0.0828323	3.42562e-05
NR6A1	0.077631	0.0828908	0.0828908	0.00816919
PDIA6	0.0776113	0.0829689	0.0829689	0.00602521
SAT1	0.0775598	0.0831739	0.0831739	0.010885
ADH5P4	0.0775463	0.0832279	0.0832279	0.00282271
S1PR2	0.0775336	0.0832784	0.0832784	0.00565097
DNAJC7	0.0775302	0.0832919	0.0832919	0.00617591
HLA-DMB	0.0775244	0.0833152	0.0833152	0.00631624
BCL11A	0.0775149	0.0833531	0.0833531	0.00137277
HNRNPM	0.0775018	0.0834052	0.0834052	0.00232648
FAM161A	0.0774897	0.0834538	0.0834538	0.000418258
FAM127B	0.0774844	0.0834747	0.0834747	0.00070963
PMS2P4	0.0774783	0.0834994	0.0834994	0.00177369
DUSP10	0.0774694	0.0835348	0.0835348	0.00101605
PBX2	0.0773594	0.0839757	0.0839757	0.000300748
SETD2	0.0773464	0.0840278	0.0840278	0.00822489
CCDC88C	0.0773443	0.0840363	0.0840363	0.00175651
ZDHHC6	0.0773304	0.0840922	0.0840922	0.00397984
TMEM111	0.0773203	0.084133	0.084133	0.00259178
TAF1C	0.0773187	0.0841394	0.0841394	0.00529808
ARFGAP3	0.0772976	0.0842244	0.0842244	0.00385737
EIF3C	0.0772876	0.0842646	0.0842646	0.00051806
C5orf15	0.0772762	0.0843104	0.0843104	0.00100873
KIF2A	0.0772516	0.0844094	0.0844094	0.0113782
DIAPH2	0.0772169	0.0845499	0.0845499	0.00416411
CDCA7	0.0772054	0.0845961	0.0845961	0.00266402
MRPS9	0.0771678	0.084748	0.084748	0.00376391
DNMT3A	0.0771175	0.084952	0.084952	0.00302492
PPIAP3	0.0770448	0.085247	0.085247	0.00226407
PSMF1	0.0770234	0.0853341	0.0853341	0.00344788
CABLES1	0.0770224	0.0853383	0.0853383	0.00457325
INPP5D	0.0770144	0.0853708	0.0853708	0.00919661
MCM2	0.0770036	0.0854146	0.0854146	0.00298242
C1orf55	0.0769103	0.0857952	0.0857952	0.00477877
FBXO36	0.0769101	0.0857959	0.0857959	0.00371832
SCD	0.0768921	0.0858697	0.0858697	0.00547385
EPB41L5	0.0768625	0.0859908	0.0859908	0.00290074
CPSF4	0.0768338	0.0861081	0.0861081	0.000790087
ACTBP11	0.0768335	0.0861096	0.0861096	0.0141
GEMIN5	0.0768255	0.0861424	0.0861424	0.000370766
MCM10	0.0768148	0.0861863	0.0861863	0.00447067
POLR1A	0.0767967	0.0862604	0.0862604	0.00255186
ECT2	0.0766602	0.086822	0.086822	0.00246
HSPH1	0.0766472	0.0868758	0.0868758	0.00421205
SAMD4B	0.0766368	0.0869189	0.0869189	0.003081
KBTBD4	0.0765952	0.0870907	0.0870907	0.00572317
VPS36	0.0765816	0.087147	0.087147	0.00143587
RAB8A	0.0765663	0.0872103	0.0872103	0.00275597
PLK1	0.0765279	0.0873693	0.0873693	0.00692983
TNRC6A	0.0764232	0.0878044	0.0878044	0.00462997
CLEC17A	0.0764197	0.0878188	0.0878188	0.0052119
PHLDB1	0.076396	0.0879178	0.0879178	0.000722697
GALNT7	0.0763798	0.0879854	0.0879854	0.00154609
ZNF274	0.0763511	0.0881052	0.0881052	0.00450112
LANCL1	0.0763003	0.0883172	0.0883172	0.000148078
C16orf72	0.0762238	0.0886376	0.0886376	0.010727
STK38L	0.076206	0.0887125	0.0887125	0.00197141
ITPRIPL1	0.0761585	0.088912	0.088912	0.0017625
ZNF664	0.0761581	0.0889137	0.0889137	0.00715594
PA2G4	0.0761223	0.0890644	0.0890644	0.0027167
ZNF652	0.0761076	0.0891261	0.0891261	0.00188283
DYNC1I2	0.0760986	0.0891641	0.0891641	0.00836284
RNFT2	0.076065	0.0893061	0.0893061	0.00350304
SLC25A35	0.0759561	0.0897666	0.0897666	0.00410055
NEURL4	0.0759062	0.0899782	0.0899782	0.00994913
NMRAL1	0.075839	0.090264	0.090264	0.00198421
ZNF804A	0.0758305	0.0903002	0.0903002	0.00558506
ZNF43	0.0758184	0.0903515	0.0903515	0.00149474
ABCE1	0.0757982	0.0904376	0.0904376	0.00405291
SIVA1	0.0757678	0.0905672	0.0905672	0.00349648
CUL4B	0.0757161	0.0907881	0.0907881	0.00326472
SPATA13	0.0757113	0.0908087	0.0908087	0.00540093
TXNDC12	0.0756066	0.0912573	0.0912573	0.000925775
FBXL12	0.0756023	0.0912759	0.0912759	0.00210576
TOMM40L	0.075598	0.0912943	0.0912943	6.44823e-05
CTR9	0.0755773	0.0913835	0.0913835	0.00139204
KIF4B	0.075546	0.0915181	0.0915181	0.00325986
SKA1	0.0755428	0.0915318	0.0915318	0.00602768
SGTB	0.0755224	0.0916196	0.0916196	0.00417884
SLC25A20P1	0.0755024	0.0917059	0.0917059	0.00148857
GRLF1	0.0755001	0.0917157	0.0917157	1.62025e-06
CWF19L2	0.0754969	0.0917295	0.0917295	0.00610622
MPST	0.0754824	0.0917919	0.0917919	0.00341243
TLR9	0.075455	0.0919104	0.0919104	0.00527652
ENTPD6	0.0754335	0.0920034	0.0920034	0.00752471
EGLN2	0.0754255	0.092038	0.092038	0.00707249
GAPDHP60	0.07542	0.0920618	0.0920618	0.0122784
SCYL1	0.07538	0.0922347	0.0922347	0.00214608
DMD	0.0753537	0.0923488	0.0923488	0.00952606
ALG3	0.0753198	0.0924959	0.0924959	0.00021169
UBB	0.0752882	0.0926328	0.0926328	0.00694615
HIST1H2AC	0.0752439	0.0928256	0.0928256	0.00149519
PPIA	0.0752202	0.0929225	0.0929225	0.00429955
PPIAP13	0.075217	0.0929428	0.0929428	0.000445584
RBM7	0.0752091	0.0929774	0.0929774	0.0072077
DGCR6L	0.075207	0.0929864	0.0929864	0.000862073
TUBG2	0.0751553	0.0932122	0.0932122	0.000248175
POR	0.0751532	0.0932211	0.0932211	0.00208607
CCNB1	0.0751433	0.0932646	0.0932646	0.00757752
DHODH	0.0751419	0.0932707	0.0932707	0.00214838
STX18	0.0751389	0.0932836	0.0932836	0.00771263
ARMC8	0.0751382	0.0932868	0.0932868	0.00427745
CSTF3	0.0751178	0.0933761	0.0933761	0.0075307
TPRA1	0.0750641	0.0936112	0.0936112	0.00424775
SLC35F5	0.0750223	0.0937946	0.0937946	0.00786236
CASP6	0.075018	0.0938134	0.0938134	0.00259836
TTYH3	0.0750008	0.0938887	0.0938887	0.00471198
MSH2	0.074969	0.0940288	0.0940288	0.00132385
FAM158A	0.0749533	0.0940979	0.0940979	0.00298503
PRPS2	0.0749453	0.0941331	0.0941331	0.00273348
RNFT1	0.0748988	0.0943376	0.0943376	0.00519641
TMEM115	0.0748942	0.0943579	0.0943579	0.000526659
PEG10	0.0748828	0.0944083	0.0944083	0.00367434
SLC29A1	0.0748273	0.0946536	0.0946536	0.00406793
MTPAP	0.0748176	0.0946965	0.0946965	0.00686154
PPP2R2A	0.0748164	0.0947016	0.0947016	0.00200883
EIF4BP6	0.0747985	0.0947809	0.0947809	0.00075726
TM2D1	0.0747762	0.0948798	0.0948798	0.00422873
TAF10	0.0747663	0.0949237	0.0949237	0.00093472
RALA	0.0747649	0.0949299	0.0949299	0.00278426
CGRRF1	0.0747522	0.0949861	0.0949861	0.00216933
PPP2R5C	0.0747007	0.0952147	0.0952147	0.00216688
DYNC1LI1	0.0746865	0.0952779	0.0952779	0.00220676
C16orf58	0.0746183	0.0955811	0.0955811	0.00171419
RNASEH2B	0.0745346	0.0959546	0.0959546	0.0024103
ZNF460	0.0745303	0.0959742	0.0959742	0.00145541
KTN1	0.0745234	0.0960048	0.0960048	0.00351521
ABCA6	0.074512	0.0960557	0.0960557	0.00501679
NBPF20	0.0744418	0.0963704	0.0963704	0.00148798
PSMD2	0.0744057	0.0965324	0.0965324	0.00416983
STRADB	0.074312	0.0969542	0.0969542	0.00348665
OGT	0.0742736	0.0971271	0.0971271	0.00694289
SSR1	0.0742515	0.097227	0.097227	0.00300311
TMEM67	0.0742328	0.0973115	0.0973115	0.00192719
MZT2B	0.0742063	0.0974312	0.0974312	0.0054237
SUV420H1	0.0742029	0.0974467	0.0974467	0.00425659
FAM135A	0.0741741	0.0975773	0.0975773	4.81132e-06
CCNK	0.074174	0.0975776	0.0975776	0.00525802
CDC45	0.074154	0.0976682	0.0976682	0.000466833
WWOX	0.074042	0.0981772	0.0981772	0.00523626
MTMR2	0.0739721	0.0984959	0.0984959	0.0023961
PUS1	0.0739184	0.098741	0.098741	0.00360967
KIF1B	0.0738928	0.0988583	0.0988583	0.00930852
RALGAPB	0.0738809	0.0989126	0.0989126	0.00114115
METTL1	0.0738183	0.0991997	0.0991997	0.0047405
DDX11	0.0738068	0.0992524	0.0992524	0.000469343
RRP8	0.0737552	0.0994898	0.0994898	0.00488652
SAAL1	0.073752	0.0995046	0.0995046	0.0066521
LRRCC1	0.0737445	0.0995387	0.0995387	0.00215595
KIF14	0.0736849	0.0998137	0.0998137	0.00311414
RNF26	0.0736773	0.0998487	0.0998487	0.00294984
TTC1	0.0736428	0.100008	0.100008	0.00372306
C1orf174	0.0736393	0.100024	0.100024	2.32287e-05
ANKRD13D	0.0736374	0.100033	0.100033	0.00323823
ZMYM6	0.0736023	0.100195	0.100195	0.00369574
PDE11A	0.0735581	0.1004	0.1004	0.00145246
CNOT7	0.0735578	0.100401	0.100401	0.00261063
APH1B	0.0735339	0.100512	0.100512	0.00999031
EEF1A1P5	0.0735143	0.100603	0.100603	0.000888668
IRGQ	0.0735009	0.100665	0.100665	0.00275543
PTPRA	0.0735003	0.100668	0.100668	0.000764809
R3HCC1	0.0734784	0.10077	0.10077	0.0064761
FBXL3	0.0734664	0.100825	0.100825	0.00783204
HTATSF1	0.0734612	0.10085	0.10085	0.00418302
SPAG9	0.0734299	0.100995	0.100995	0.00175303
SIGIRR	0.0734156	0.101062	0.101062	0.00240458
CLP1	0.0734136	0.101071	0.101071	0.00401503
SKIL	0.073409	0.101093	0.101093	0.00576807
STYX	0.0733795	0.10123	0.10123	0.00176725
TMEM192	0.073368	0.101284	0.101284	0.00681748
E2F3	0.0732659	0.101761	0.101761	0.000929415
NPL	0.0732439	0.101864	0.101864	0.00492094
HMGN2L3	0.0732134	0.102007	0.102007	0.000456387
OAZ2	0.0731787	0.10217	0.10217	0.00364989
C7orf23	0.0731527	0.102293	0.102293	0.00605812
LZTS2	0.0731129	0.10248	0.10248	0.000544834
LSM4	0.07311	0.102493	0.102493	0.00215228
FAM69A	0.0730313	0.102865	0.102865	0.00440166
SLC25A4	0.0730265	0.102888	0.102888	0.00493075
MASTL	0.0730129	0.102952	0.102952	0.00695386
NAA10	0.0730076	0.102977	0.102977	0.00205751
BTF3P5	0.0730054	0.102987	0.102987	0.00762875
FAM114A1	0.0730049	0.10299	0.10299	0.00141456
FAM86A	0.0729759	0.103127	0.103127	0.000117557
TOP1	0.0729726	0.103142	0.103142	0.00270791
DDX56	0.0729629	0.103188	0.103188	0.00733881
LDHB	0.072942	0.103287	0.103287	0.00895531
PRDX5	0.0728475	0.103736	0.103736	0.00931756
CLIP3	0.0728174	0.103879	0.103879	0.00195255
AKIRIN1	0.0727896	0.104012	0.104012	0.002359
SURF6	0.0727808	0.104053	0.104053	0.00101123
C2orf42	0.0727786	0.104064	0.104064	0.010439
CENPM	0.0727341	0.104276	0.104276	0.00263661
LZIC	0.0727269	0.104311	0.104311	0.00185158
ACSL4	0.0726954	0.104461	0.104461	0.00412869
ANXA2P3	0.0726668	0.104599	0.104599	0.00269282
RNF41	0.0726389	0.104732	0.104732	0.00505978
IFT46	0.0726369	0.104741	0.104741	0.00811019
C11orf54	0.0726239	0.104804	0.104804	0.00321885
DYNLT1	0.0726123	0.10486	0.10486	0.00402858
SLC35A2	0.0725966	0.104935	0.104935	0.000528429
PRKRIP1	0.072584	0.104995	0.104995	0.000657853
CETN2	0.0725791	0.105019	0.105019	0.00367582
SEC22B	0.0725478	0.105169	0.105169	0.00521628
VEGFB	0.0725342	0.105235	0.105235	0.00315512
ITGAE	0.0724853	0.10547	0.10547	0.00474773
UQCRFS1P1	0.0724807	0.105492	0.105492	0.00609248
PLXND1	0.0724293	0.10574	0.10574	0.00579495
GGCT	0.0724134	0.105817	0.105817	0.00381087
WDR46	0.0724074	0.105846	0.105846	0.00734623
FTH1P23	0.0723393	0.106175	0.106175	0.0109761
GNAS	0.0723195	0.106272	0.106272	0.00505883
TRIM37	0.0723121	0.106307	0.106307	0.00457555
SARNP	0.0722735	0.106495	0.106495	0.00562476
TM9SF3	0.0722187	0.106761	0.106761	0.00121637
PHF20	0.0721833	0.106933	0.106933	0.009058
SLC25A40	0.0721649	0.107023	0.107023	0.00719649
AASDHPPT	0.0721636	0.10703	0.10703	0.00139023
GRINL1A	0.0721629	0.107033	0.107033	0.000420328
MARCH7	0.0721537	0.107078	0.107078	0.00548191
PRC1	0.0721399	0.107145	0.107145	0.00778939
ST3GAL2	0.0721346	0.107171	0.107171	0.00211489
LRRK2	0.0720857	0.107409	0.107409	0.00235794
PRNP	0.0720517	0.107576	0.107576	0.00109499
RNMT	0.0720373	0.107646	0.107646	0.00331254
FAM195B	0.0720308	0.107678	0.107678	0.00602204
CUTA	0.0720235	0.107714	0.107714	0.00638454
PTER	0.0719964	0.107847	0.107847	0.000610304
TRAPPC1	0.0719377	0.108135	0.108135	0.00810286
ISYNA1	0.0719331	0.108158	0.108158	0.00117735
ELF2	0.0718948	0.108346	0.108346	0.00255954
DDX10	0.0718267	0.108682	0.108682	0.002492
PDHB	0.0717696	0.108964	0.108964	0.00287039
BCL9	0.0716712	0.109451	0.109451	0.00563841
AMDHD2	0.0716706	0.109454	0.109454	0.00284673
PTPN7	0.0716597	0.109508	0.109508	0.00233988
GINS1	0.0716397	0.109607	0.109607	0.00603376
PNKP	0.071611	0.10975	0.10975	0.00159053
CTPS2	0.0716046	0.109782	0.109782	2.16344e-05
TMEM223	0.071601	0.1098	0.1098	0.00614199
C4orf41	0.071575	0.109929	0.109929	0.00389222
ZNF841	0.0715409	0.110099	0.110099	0.00523579
C16orf42	0.071524	0.110184	0.110184	0.000178817
NARS2	0.0715101	0.110253	0.110253	0.003777
ALS2	0.0715076	0.110265	0.110265	0.000550338
SH3BP2	0.0714945	0.110331	0.110331	0.000710883
MYO19	0.0714576	0.110515	0.110515	0.00204713
MRPL33	0.0714375	0.110616	0.110616	0.00285089
HEATR5B	0.0713951	0.110828	0.110828	0.00347019
ACTA2	0.0713383	0.111113	0.111113	0.00585149
SP3	0.0713295	0.111157	0.111157	0.00167538
PLXNA3	0.0713224	0.111193	0.111193	0.00328753
CSGALNACT1	0.0712677	0.111468	0.111468	0.00570988
CCNI	0.0712613	0.1115	0.1115	0.00270824
ZNF675	0.0712338	0.111639	0.111639	0.00256167
ZNF567	0.0712197	0.11171	0.11171	0.0025046
TSTD2	0.0711616	0.112003	0.112003	0.00500548
HECA	0.0711497	0.112063	0.112063	0.000190466
MFSD6	0.0711443	0.112091	0.112091	0.000665674
PAFAH1B1	0.0711364	0.11213	0.11213	0.00162291
FBXO48	0.0710907	0.112362	0.112362	0.0161682
C6orf125	0.0710681	0.112476	0.112476	0.00326733
TMEM123	0.0710468	0.112584	0.112584	0.00422443
PPP5C	0.0710189	0.112726	0.112726	0.00551903
ZNF611	0.0709963	0.112841	0.112841	0.00330968
MIER1	0.0709706	0.112971	0.112971	0.00425992
FLI1	0.0709164	0.113247	0.113247	0.0010168
YKT6	0.0709144	0.113258	0.113258	0.005846
BAX	0.0708986	0.113338	0.113338	0.00666467
TNFRSF10B	0.0708788	0.113439	0.113439	0.00562164
OBFC1	0.0708788	0.113439	0.113439	0.00161485
CCDC109B	0.0708608	0.113531	0.113531	0.00421151
SSSCA1	0.0708088	0.113797	0.113797	0.00464804
ASCC3	0.0708048	0.113817	0.113817	0.00262345
PSMC6	0.0707953	0.113866	0.113866	0.00461755
LEMD3	0.070774	0.113975	0.113975	0.00450955
SPATA1	0.0707655	0.114019	0.114019	0.00165712
AP3S1	0.0707578	0.114058	0.114058	0.00471297
PPP4R2	0.0707554	0.11407	0.11407	0.00458852
KIAA1191	0.0707206	0.114249	0.114249	0.00449317
ZNF138	0.0707116	0.114295	0.114295	8.41367e-05
NT5C2	0.0707055	0.114326	0.114326	0.00502344
ING2	0.0706987	0.114361	0.114361	0.00220363
DHRS7B	0.0706974	0.114368	0.114368	0.0159744
ERGIC2	0.0706822	0.114446	0.114446	0.00112438
ANXA6	0.0706601	0.114559	0.114559	0.0034512
EWSR1	0.0706505	0.114609	0.114609	0.00279968
TAZ	0.0706464	0.11463	0.11463	0.00674849
NDUFA3	0.0706273	0.114728	0.114728	0.00486814
HIRIP3	0.0706034	0.114852	0.114852	0.00583099
YTHDC1	0.0705868	0.114937	0.114937	0.00766157
C12orf65	0.0705524	0.115115	0.115115	0.00191088
CFLP2	0.0704879	0.115448	0.115448	0.00690786
FNDC3B	0.0704612	0.115586	0.115586	0.0048202
POLR1C	0.0704292	0.115752	0.115752	0.0100005
STAM2	0.07042	0.1158	0.1158	0.00726301
SUGP1	0.0703871	0.11597	0.11597	0.00475549
IFT80	0.0703491	0.116168	0.116168	1.48083e-05
SUV39H1	0.0702974	0.116437	0.116437	0.00368611
NUSAP1	0.0702343	0.116766	0.116766	0.00434309
ALDH1B1	0.070228	0.116799	0.116799	0.00113226
SUDS3	0.0701927	0.116983	0.116983	0.00219763
C2orf18	0.0701779	0.117061	0.117061	0.00253473
DYNLL2	0.0701743	0.11708	0.11708	0.005744
ARHGAP19	0.0701739	0.117082	0.117082	0.00259733
MARCH5	0.0701651	0.117128	0.117128	0.00179971
ZNF134	0.0701456	0.11723	0.11723	0.00829153
AP2A2	0.0701255	0.117335	0.117335	0.0061957
SKAP1	0.0700699	0.117627	0.117627	0.00230367
TMEM41B	0.0700497	0.117733	0.117733	0.00246702
UTP11L	0.0700145	0.117918	0.117918	0.00173104
FAM76B	0.0699327	0.118349	0.118349	0.000464467
LRRC47	0.0699006	0.118518	0.118518	0.00206796
TSEN2	0.0698819	0.118617	0.118617	0.00237302
PRICKLE1	0.0698689	0.118686	0.118686	0.00703426
ZNF143	0.0698539	0.118765	0.118765	0.0072902
COMT	0.0698492	0.11879	0.11879	0.00168814
GOT1	0.0698048	0.119025	0.119025	0.00541267
TNFRSF10A	0.0697986	0.119058	0.119058	1.88109e-05
TGOLN2	0.0697529	0.1193	0.1193	0.00477306
A1BG	0.0697523	0.119304	0.119304	0.00228001
D2HGDH	0.0696673	0.119756	0.119756	5.04151e-05
CENPH	0.0696441	0.119879	0.119879	0.00326813
PA2G4P2	0.06963	0.119954	0.119954	0.00108103
TRIM44	0.0695047	0.120624	0.120624	0.00325977
MEF2A	0.0694841	0.120734	0.120734	0.00200791
ZNF506	0.0694835	0.120738	0.120738	0.0116413
NOLC1	0.0694742	0.120787	0.120787	0.000846613
EZH2	0.0694728	0.120795	0.120795	0.00747649
SNIP1	0.0694262	0.121045	0.121045	0.0106942
RWDD4	0.0694181	0.121088	0.121088	0.00250814
ZNF773	0.0693727	0.121333	0.121333	0.000715827
POTEKP	0.0693142	0.121648	0.121648	0.0127009
PLSCR3	0.0693137	0.12165	0.12165	0.00145134
CCDC115	0.0692683	0.121895	0.121895	0.00632003
H3F3C	0.0692639	0.121919	0.121919	0.000410649
ZMYM4	0.0692183	0.122165	0.122165	0.0009768
DDB1	0.0692061	0.122231	0.122231	0.00325911
KIAA1967	0.0691944	0.122295	0.122295	0.00322633
COX6B1	0.0691014	0.122799	0.122799	0.00733158
POU2F2	0.0690824	0.122902	0.122902	0.00456491
ESRRA	0.0690482	0.123088	0.123088	0.000766537
ZBTB9	0.0689844	0.123435	0.123435	0.00376699
SEC61A2	0.06898	0.12346	0.12346	0.00268339
DTL	0.0689715	0.123506	0.123506	0.00501362
ERO1L	0.0689509	0.123618	0.123618	0.0043729
CXorf56	0.0689456	0.123647	0.123647	0.00401508
PSMB9	0.0689244	0.123763	0.123763	0.00258065
NAT15	0.0688528	0.124155	0.124155	2.76219e-05
MLH1	0.0688339	0.124258	0.124258	0.00109844
AZIN1	0.0688287	0.124286	0.124286	0.00833369
GBE1	0.0688153	0.12436	0.12436	0.00913457
FBXO6	0.0688093	0.124393	0.124393	0.00024832
PFKP	0.0687976	0.124457	0.124457	0.00185281
PMS1	0.068763	0.124647	0.124647	0.00405286
GTPBP4	0.0687611	0.124658	0.124658	0.00254958
PHF14	0.0687516	0.12471	0.12471	0.00575051
LAP3	0.0687135	0.124919	0.124919	0.00659602
LPAR6	0.0687025	0.12498	0.12498	4.99606e-06
LTBP3	0.068689	0.125054	0.125054	0.00327876
SNX29	0.0686339	0.125358	0.125358	1.94392e-05
ATXN7L3	0.0686253	0.125405	0.125405	0.00393826
IMMP1L	0.0685799	0.125656	0.125656	0.00838308
POMP	0.0685426	0.125862	0.125862	0.001946
ZNF428	0.0684983	0.126108	0.126108	0.00167705
ZNF615	0.0684369	0.126449	0.126449	0.00139189
CCT6P3	0.0684211	0.126537	0.126537	0.00195601
TBC1D22A	0.0684111	0.126592	0.126592	0.00371993
NDUFB8	0.0683994	0.126657	0.126657	0.00800166
MEX3C	0.0683304	0.127042	0.127042	0.0100324
WDR85	0.0683204	0.127097	0.127097	0.00454097
SRRT	0.0683105	0.127152	0.127152	0.00194716
CKAP2L	0.0682991	0.127216	0.127216	0.0083295
LCP1	0.0682806	0.127319	0.127319	0.0018361
GLTSCR2	0.0682777	0.127335	0.127335	0.00146951
STRAP	0.0682759	0.127345	0.127345	0.00506339
ANP32A	0.0682371	0.127562	0.127562	0.00548951
ZNF230	0.0681934	0.127807	0.127807	0.00298705
C1orf50	0.0681835	0.127863	0.127863	0.00362756
CYP20A1	0.0681089	0.128281	0.128281	0.00304434
TRADD	0.0681022	0.128318	0.128318	0.000557451
ZNF562	0.0680853	0.128414	0.128414	0.00826005
MAST2	0.0680717	0.12849	0.12849	0.00622529
MEMO1	0.0680682	0.12851	0.12851	0.00543583
EIF4EBP1	0.0680657	0.128524	0.128524	2.29008e-05
ZNF331	0.0680486	0.12862	0.12862	0.00074861
SLC4A1AP	0.0680206	0.128778	0.128778	0.00327125
RFWD3	0.0680187	0.128789	0.128789	0.00461489
PGM2	0.0680059	0.12886	0.12886	0.000185362
MRPL3	0.0679781	0.129017	0.129017	0.00547835
ZNF548	0.0679219	0.129335	0.129335	0.00190724
PPP2R4	0.0679089	0.129408	0.129408	0.00198758
PABPC1P3	0.067895	0.129487	0.129487	0.0079982
SNX6	0.067893	0.129498	0.129498	0.00384029
CIT	0.0678851	0.129543	0.129543	0.00317708
TYMP	0.0678302	0.129854	0.129854	5.84362e-05
TSPAN31	0.0677997	0.130027	0.130027	0.00519799
UBE3A	0.0677629	0.130236	0.130236	0.00060053
TOR1AIP1	0.0677583	0.130262	0.130262	0.00414586
ARHGAP42	0.0677002	0.130593	0.130593	0.00224881
CHST2	0.0676757	0.130733	0.130733	0.00171303
PTMAP5	0.0676714	0.130757	0.130757	0.00125849
MMP11	0.0676529	0.130862	0.130862	4.25596e-05
PAK1IP1	0.0675696	0.131338	0.131338	0.000964714
PLIN2	0.0675694	0.131339	0.131339	0.00176029
MRPL44	0.0675598	0.131394	0.131394	0.00271777
KATNAL1	0.067552	0.131439	0.131439	0.00174555
DBNL	0.0675433	0.131489	0.131489	0.00169863
ACD	0.0675369	0.131526	0.131526	0.000614753
POLR1B	0.0675192	0.131627	0.131627	0.00403527
TRAPPC2	0.0675035	0.131717	0.131717	0.00615255
AKT2	0.0674648	0.131939	0.131939	0.000292567
TRIP13	0.0674413	0.132074	0.132074	0.00517002
KIAA0317	0.0674301	0.132138	0.132138	2.49677e-05
STK39	0.0674229	0.132179	0.132179	0.00605426
HIPK1	0.0674182	0.132207	0.132207	0.000385828
SASS6	0.0674149	0.132225	0.132225	0.000689814
HAUS7	0.0674062	0.132276	0.132276	6.82878e-05
SMS	0.0673941	0.132345	0.132345	0.00257966
KLHL21	0.0673925	0.132355	0.132355	0.00197577
HIST1H2BK	0.0673673	0.1325	0.1325	0.00177813
CHEK1	0.0673631	0.132524	0.132524	0.00261147
TXNDC17	0.0673434	0.132637	0.132637	0.0017466
SEC24D	0.0673234	0.132753	0.132753	0.012825
RNF25	0.0672321	0.13328	0.13328	0.00264307
DEM1	0.0672068	0.133426	0.133426	0.00330786
H2AFJ	0.0671938	0.133502	0.133502	0.00565111
ARIH2	0.0671717	0.13363	0.13363	0.00263427
ACTB	0.0671554	0.13369	0.13369	0.00359598
SBNO2	0.0671352	0.133842	0.133842	0.00571173
MTF2	0.0670579	0.134291	0.134291	0.00375681
GPATCH3	0.0670304	0.134451	0.134451	0.000510389
C14orf138	0.0670288	0.13446	0.13446	5.9099e-05
ZNF197	0.0670187	0.134519	0.134519	0.00084669
PPT2	0.0670133	0.134551	0.134551	6.86888e-05
TSPAN4	0.0670103	0.134568	0.134568	0.00014979
PEX6	0.0669875	0.134701	0.134701	0.00711772
NAA40	0.0667995	0.135801	0.135801	0.00208426
RNF168	0.0667368	0.13617	0.13617	0.00188963
UAP1	0.066669	0.136569	0.136569	0.0057255
SPTY2D1	0.0666687	0.136571	0.136571	0.00617981
CCDC125	0.0666326	0.136784	0.136784	0.00140698
UBA1	0.0666205	0.136855	0.136855	0.000820068
ARFGEF1	0.066595	0.137006	0.137006	0.00163645
NAP1L4	0.0665755	0.137121	0.137121	0.00681362
SON	0.0665723	0.13714	0.13714	0.00349364
IQCC	0.0665722	0.137141	0.137141	0.000313554
ISCA2	0.0665685	0.137163	0.137163	0.0138859
C1orf57	0.0664606	0.137802	0.137802	0.00192704
VOPP1	0.0664466	0.137885	0.137885	0.00358486
COQ10B	0.0664196	0.138046	0.138046	0.00203999
GARNL3	0.0664153	0.138071	0.138071	0.000994214
RIPK2	0.0664078	0.138116	0.138116	0.00175375
KIAA1430	0.0664031	0.138144	0.138144	0.00364258
STT3A	0.0663171	0.138656	0.138656	0.00591007
PGAM4	0.0663098	0.138699	0.138699	3.0036e-06
PVT1	0.0662966	0.138778	0.138778	0.00861018
GBAS	0.0662552	0.139026	0.139026	0.00872949
PPP1CA	0.06619	0.139416	0.139416	0.00608318
COX4NB	0.0661867	0.139436	0.139436	0.00263605
SIN3A	0.0661423	0.139702	0.139702	0.00146065
RRP1	0.0660919	0.140004	0.140004	0.00186269
CDC123	0.0660465	0.140277	0.140277	0.00170158
DNAJC19	0.0660347	0.140349	0.140349	0.000320832
USP54	0.0660073	0.140514	0.140514	0.00216986
TSC22D2	0.0660053	0.140526	0.140526	0.00201619
NEK7	0.0659756	0.140705	0.140705	0.0124468
GPR172A	0.0659705	0.140735	0.140735	0.00306882
ANGPT2	0.0659666	0.140759	0.140759	0.00109189
PTPRO	0.0659279	0.140992	0.140992	0.00365308
BRD1	0.065927	0.140998	0.140998	0.000895685
FCHO1	0.0659256	0.141006	0.141006	0.0017078
WBP11	0.0658957	0.141187	0.141187	0.00477595
SLC48A1	0.0658912	0.141214	0.141214	0.00105965
J01415,22	0.0658795	0.141285	0.141285	0.00376064
LASP1	0.0658696	0.141345	0.141345	0.00509651
ZDHHC20	0.0658602	0.141402	0.141402	0.00943735
CWC27	0.0658236	0.141624	0.141624	0.00152716
G6PC3	0.0657483	0.142081	0.142081	0.00373728
CPD	0.065748	0.142083	0.142083	0.00480701
TMEM154	0.0657385	0.14214	0.14214	0.00463803
WDR33	0.0657131	0.142295	0.142295	0.00116813
FAM78A	0.0657027	0.142358	0.142358	0.00418407
ZNF281	0.06564	0.14274	0.14274	0.000553576
ATRIP	0.0655372	0.143368	0.143368	0.00720052
CHCHD8	0.0654518	0.143892	0.143892	0.00246553
SLC43A2	0.0654469	0.143922	0.143922	0.0118782
YWHAH	0.0654461	0.143927	0.143927	0.00751599
DBF4B	0.0654021	0.144197	0.144197	0.000587645
HNRNPA0	0.0653308	0.144636	0.144636	0.000437636
C14orf33	0.0653195	0.144705	0.144705	0.00742856
SLC7A6OS	0.0652849	0.144919	0.144919	0.00372149
CD320	0.0652762	0.144972	0.144972	0.00111519
FKBP5	0.0652649	0.145042	0.145042	0.00450583
GNL2	0.0652332	0.145238	0.145238	0.000983136
MGST3	0.0651981	0.145455	0.145455	0.00595107
HN1L	0.0651396	0.145817	0.145817	0.00100313
UXS1	0.0651059	0.146026	0.146026	2.72243e-05
USP32	0.0650965	0.146085	0.146085	0.0030395
DHRS4L2	0.065091	0.146119	0.146119	6.24926e-05
RYR3	0.0650718	0.146238	0.146238	4.39989e-06
ZNF444	0.0650565	0.146333	0.146333	0.00484981
UBE2I	0.0650529	0.146356	0.146356	0.0107483
C21orf91	0.0650026	0.146669	0.146669	8.71801e-05
ALKBH5	0.064978	0.146822	0.146822	0.000193385
HN1	0.0649592	0.146939	0.146939	0.00683073
C19orf40	0.0649518	0.146985	0.146985	0.00428011
NKAPP1	0.0649485	0.147006	0.147006	0.000594935
DFFA	0.0649043	0.147282	0.147282	0.00256458
COMMD4	0.0648711	0.147489	0.147489	0.00325782
C1orf85	0.064866	0.147521	0.147521	0.00704781
C3orf26	0.0648214	0.1478	0.1478	0.000774759
WDR47	0.0647696	0.148125	0.148125	0.00617026
TRA2A	0.0647095	0.148502	0.148502	0.00101195
RBM28	0.064698	0.148575	0.148575	0.00141976
CDK16	0.0646885	0.148634	0.148634	0.00528438
KIAA1984	0.0646569	0.148833	0.148833	0.000117193
ACLY	0.0646329	0.148985	0.148985	0.001314
BEND3	0.0646119	0.149117	0.149117	0.00304874
CCDC66	0.0646109	0.149123	0.149123	0.00692522
SLMO2	0.0646092	0.149134	0.149134	0.0020159
SMC1B	0.0646087	0.149137	0.149137	0.00393903
CS	0.0645827	0.149301	0.149301	0.003327
POLB	0.0645589	0.149451	0.149451	0.000605904
CC2D1B	0.0645048	0.149794	0.149794	0.00241476
SEC24C	0.0645024	0.149808	0.149808	0.00102112
BZW1P2	0.0644996	0.149827	0.149827	0.000885816
ESCO2	0.0644632	0.150057	0.150057	7.41867e-05
RUFY3	0.0644411	0.150197	0.150197	0.00154738
TRAM1	0.0644032	0.150437	0.150437	0.00510535
ZNF277	0.0643615	0.150702	0.150702	0.00224346
RNF6	0.0643258	0.15093	0.15093	0.00430192
RABL2A	0.0643174	0.150983	0.150983	0.00468597
ZNF141	0.0643011	0.151086	0.151086	0.00232929
PHB2	0.0642894	0.151161	0.151161	0.00222059
RN28S1	0.0642518	0.151401	0.151401	0.00254155
TBCK	0.0642498	0.151413	0.151413	0.000825126
POLL	0.0641943	0.151768	0.151768	0.00699692
LARP4	0.0641696	0.151926	0.151926	0.000491661
CDK1	0.0641597	0.151989	0.151989	0.00312009
CASP4	0.0640942	0.152409	0.152409	0.000780577
ALKBH1	0.0640842	0.152473	0.152473	0.000530257
ZWINT	0.0640512	0.152685	0.152685	0.00137006
C6orf10	0.064033	0.152801	0.152801	0.000746577
KIAA0391	0.0640305	0.152818	0.152818	0.00469824
MRPL15	0.0640054	0.152979	0.152979	0.00128482
GABARAP	0.0639528	0.153317	0.153317	0.00577467
KIAA0195	0.0639378	0.153414	0.153414	0.000884324
MTFP1	0.0639322	0.15345	0.15345	0.00229518
PLEKHJ1	0.0639208	0.153524	0.153524	0.00345294
PTEN	0.0639028	0.15364	0.15364	0.00761754
NUP205	0.0638836	0.153764	0.153764	8.7313e-05
GOSR2	0.0638781	0.153799	0.153799	0.00300609
TMEM159	0.0638676	0.153867	0.153867	0.00140003
CNR1	0.0638433	0.154024	0.154024	0.00308182
RABGAP1	0.0638203	0.154173	0.154173	0.00721147
COPS7B	0.0637921	0.154355	0.154355	0.00428502
ACADS	0.0637879	0.154382	0.154382	0.00210166
SLC39A7	0.0636939	0.154992	0.154992	0.00423644
BCL2L12	0.0636801	0.155081	0.155081	0.00118213
C19orf25	0.0636745	0.155118	0.155118	0.000908651
FAM122A	0.0636679	0.155161	0.155161	5.07065e-07
SMCHD1	0.0636677	0.155162	0.155162	0.00343975
RTCD1	0.0636655	0.155176	0.155176	0.000584902
TOMM34	0.0636545	0.155248	0.155248	0.00390741
ZNF600	0.0636516	0.155266	0.155266	0.0045668
CHTF8	0.0636378	0.155357	0.155357	0.00509488
ACP1	0.0636171	0.155491	0.155491	0.00545802
DPH1	0.0636131	0.155517	0.155517	0.000118823
FAM48A	0.0636124	0.155522	0.155522	0.00468359
FANCF	0.0635847	0.155702	0.155702	0.00385437
G3BP2	0.0635812	0.155725	0.155725	0.00307786
ZNF718	0.063557	0.155883	0.155883	0.000912097
PRPF40A	0.0635408	0.155989	0.155989	0.00376652
AGPAT5	0.0635337	0.156035	0.156035	0.00342832
MAD1L1	0.0635152	0.156155	0.156155	0.00419584
SMN2	0.0634842	0.156358	0.156358	0.00817533
CLCN3	0.0634584	0.156527	0.156527	0.000514983
TSSC4	0.0634418	0.156635	0.156635	0.00125041
NOP56	0.0634377	0.156662	0.156662	0.00477128
PAIP1	0.0634286	0.156722	0.156722	0.00990099
FGD1	0.0634187	0.156787	0.156787	0.00348087
FANCI	0.0634162	0.156803	0.156803	0.00204861
SAFB2	0.0633909	0.156969	0.156969	0.000417186
DDHD1	0.0633881	0.156987	0.156987	0.00617014
FAIM	0.0633822	0.157026	0.157026	5.43536e-05
AURKA	0.063335	0.157336	0.157336	0.0021884
CPPED1	0.0632507	0.15789	0.15789	0.000960671
ZNF599	0.0632106	0.158154	0.158154	0.00228747
VTI1A	0.0632092	0.158164	0.158164	0.00244601
NDUFS4	0.0631899	0.158291	0.158291	0.00173634
TCTEX1D2	0.0631743	0.158394	0.158394	0.00209423
ORC1	0.0631433	0.158599	0.158599	0.00277007
SLC4A2	0.063139	0.158627	0.158627	0.00573295
ARF6	0.0631357	0.158649	0.158649	4.64681e-06
PSMA5	0.0631293	0.158691	0.158691	0.00870862
CC2D2A	0.0630976	0.158901	0.158901	0.000175872
EPT1	0.0630094	0.159485	0.159485	0.00127755
GAPDHS	0.0629771	0.1597	0.1597	0.0153342
CDC23	0.0629569	0.159834	0.159834	0.00519469
LCMT1	0.0628458	0.160574	0.160574	0.000945576
RASSF2	0.0628343	0.160651	0.160651	0.00632676
PGRMC2	0.0628179	0.16076	0.16076	0.000923024
FAM100B	0.062791	0.16094	0.16094	0.00295009
PPP1R16B	0.0627372	0.161299	0.161299	0.00567545
HIPK2	0.0626535	0.16186	0.16186	0.000759395
HACL1	0.0626517	0.161872	0.161872	0.000484735
DGKA	0.0626189	0.162092	0.162092	0.00340645
C21orf45	0.0626182	0.162097	0.162097	0.00274065
CDKN2D	0.0626136	0.162128	0.162128	0.00158448
APPL1	0.0626134	0.162129	0.162129	0.00346274
TACC3	0.0625884	0.162297	0.162297	0.000504534
2009-09-01	0.0625522	0.162541	0.162541	0.004
STAT5A	0.0624783	0.163039	0.163039	1.90724e-07
TPX2	0.0624709	0.163089	0.163089	0.00531548
GEMIN8	0.0624596	0.163165	0.163165	0.00181142
TMEM185A	0.0624471	0.16325	0.16325	0.00088608
FBXL4	0.0624111	0.163493	0.163493	0.00386872
CSTB	0.0623878	0.16365	0.16365	0.00826487
MTMR9	0.0623635	0.163815	0.163815	0.00352605
RAE1	0.0623337	0.164017	0.164017	0.00145442
PLCXD1	0.062324	0.164082	0.164082	0.00193948
C19orf63	0.0623101	0.164177	0.164177	0.00193584
U2AF1L4	0.0622526	0.164567	0.164567	0.000992388
ARL17A	0.0622437	0.164627	0.164627	0.00216154
PEBP1	0.0622225	0.164772	0.164772	0.00799225
ASAP1	0.0622193	0.164793	0.164793	0.00216938
C16orf63	0.0621798	0.165062	0.165062	0.00161272
HNRNPA2B1	0.0621712	0.165067	0.165067	0.00614789
CCDC59	0.0621584	0.165208	0.165208	0.00269806
ATF7	0.0621385	0.165343	0.165343	0.00249932
CXorf26	0.0620101	0.166221	0.166221	0.00514473
TNPO1	0.0620027	0.166271	0.166271	0.000876558
NUF2	0.0619794	0.166431	0.166431	0.00575988
ARHGAP12	0.0619714	0.166486	0.166486	0.00408922
TAB1	0.0619615	0.166554	0.166554	0.00196844
NDC80	0.0619566	0.166587	0.166587	0.00177216
NXT2	0.0619413	0.166692	0.166692	0.0040085
DUSP2	0.0619137	0.166882	0.166882	0.000806459
ORMDL2	0.0619052	0.16694	0.16694	0.00681393
ANKRD26	0.0618882	0.167057	0.167057	0.00188035
NDUFAB1	0.0618742	0.167153	0.167153	0.00546476
WDR44	0.0618616	0.167239	0.167239	0.012055
CCDC150	0.0618569	0.167272	0.167272	0.00818829
PLCG2	0.0618405	0.167385	0.167385	0.00410129
PRKCI	0.0618403	0.167386	0.167386	0.0003562
CTD-2192J16,12	0.0618276	0.167473	0.167473	0.000393035
CTNNBL1	0.0618272	0.167476	0.167476	0.006666
NPM1P21	0.0617773	0.16782	0.16782	0.000216027
DDX20	0.0616273	0.168856	0.168856	0.000746868
ABCG1	0.0616165	0.168931	0.168931	0.00543184
C7orf46	0.0616024	0.169029	0.169029	0.000413516
RSPRY1	0.0615824	0.169168	0.169168	0.000735028
FAM100A	0.0615639	0.169296	0.169296	0.000554958
ZNF568	0.0615577	0.169339	0.169339	0.000998119
PPFIBP2	0.0615477	0.169409	0.169409	0.000263917
MYO1E	0.0615455	0.169423	0.169423	0.00780148
U2AF1	0.0615348	0.169498	0.169498	0.000667961
ZCCHC17	0.0615274	0.169549	0.169549	0.002103
TIMM8B	0.061508	0.169685	0.169685	0.00139418
SHCBP1	0.0615034	0.169716	0.169716	0.00381431
CUL5	0.0615009	0.169733	0.169733	0.00378677
RNF181	0.0615004	0.169737	0.169737	0.00665186
XRCC2	0.0613549	0.170751	0.170751	0.000928876
TCEB2	0.0613493	0.170791	0.170791	0.00660004
LRRC37A2	0.0613407	0.17085	0.17085	0.00120205
HDAC2	0.0613397	0.170858	0.170858	0.000719478
EIF4A1P10	0.061314	0.171037	0.171037	0.00230858
RHOA	0.0612823	0.171259	0.171259	0.0021856
TFAM	0.0612424	0.171538	0.171538	0.000745749
EDF1	0.0612178	0.171711	0.171711	0.00452015
TMEM141	0.0611888	0.171914	0.171914	0.0010128
SH3KBP1	0.0611397	0.172259	0.172259	0.00224492
MED19	0.0611281	0.172341	0.172341	0.00723563
NSA2	0.0610739	0.172722	0.172722	0.00482799
SCLY	0.0610265	0.173056	0.173056	0.00164653
C17orf80	0.0609886	0.173324	0.173324	0.002454
LMNB1	0.0609524	0.17358	0.17358	0.00104304
OSBPL2	0.0609505	0.173593	0.173593	0.00278176
RTTN	0.0609377	0.173683	0.173683	0.0003003
ZNF673	0.0608654	0.174195	0.174195	0.000242749
CRCP	0.060855	0.174269	0.174269	0.00164988
RQCD1	0.060817	0.174539	0.174539	0.00221882
SHKBP1	0.0608063	0.174615	0.174615	0.00738934
TMBIM4	0.0607829	0.174781	0.174781	0.00124989
TMEM186	0.0607806	0.174798	0.174798	0.000873751
C1orf97	0.0607681	0.174886	0.174886	0.00212612
USP9X	0.060738	0.1751	0.1751	0.00162095
EMD	0.0607249	0.175194	0.175194	0.00288841
CCDC93	0.0606603	0.175654	0.175654	0.00314546
TMEM146	0.0606548	0.175693	0.175693	0.00680418
TRAF2	0.0606498	0.175729	0.175729	0.00257536
WAPAL	0.0606433	0.175775	0.175775	0.00386207
MGLL	0.0606243	0.175911	0.175911	0.00628328
SLC35B2	0.0606123	0.175997	0.175997	0.000270975
ATP6V1E1	0.0606121	0.175998	0.175998	0.00530448
C4orf3	0.0606081	0.176027	0.176027	0.0037456
UBE2V1P2	0.0605386	0.176524	0.176524	0.00118765
CDK8	0.0605225	0.176639	0.176639	0.0028685
EEF1A1P1	0.0604791	0.17695	0.17695	0.000166488
HMGCL	0.0604475	0.177177	0.177177	0.00681404
THUMPD3	0.0604372	0.177251	0.177251	0.00228597
ZNF569	0.060432	0.177288	0.177288	0.0129929
PDCD6IP	0.0604295	0.177306	0.177306	7.27562e-05
DUSP28	0.0604285	0.177313	0.177313	0.000762115
U6,652	0.0603893	0.177595	0.177595	0.00283895
ABCB4	0.0603828	0.177642	0.177642	1.50283e-08
KIAA1609	0.0603784	0.177674	0.177674	0.000164251
TUBD1	0.0603207	0.178089	0.178089	0.00255213
C6orf106	0.0602929	0.17829	0.17829	5.99165e-08
DDX24	0.0602743	0.178424	0.178424	0.000526183
ZNF547	0.0602628	0.178506	0.178506	0.00737653
ZNF227	0.0602537	0.178572	0.178572	0.00453227
DDX6	0.0602249	0.17878	0.17878	0.00172196
CLINT1	0.0602101	0.178888	0.178888	0.00891016
AACS	0.0601764	0.179131	0.179131	0.00182497
SPTBN1	0.0601651	0.179213	0.179213	0.00495418
PORCN	0.0601569	0.179272	0.179272	3.87258e-06
BUB3	0.0601434	0.17937	0.17937	0.00300149
OTUB1	0.0601208	0.179534	0.179534	0.00695173
NANOG	0.0601204	0.179537	0.179537	0.000200288
FBXO5	0.0601127	0.179593	0.179593	5.28494e-06
P4HTM	0.0600829	0.179808	0.179808	0.000782011
MOV10	0.0599896	0.180487	0.180487	0.00405127
GSR	0.0599863	0.180511	0.180511	0.00204726
C16orf61	0.0599745	0.180597	0.180597	0.00240623
ZFYVE26	0.0599744	0.180598	0.180598	0.000640028
CHM	0.0599483	0.180787	0.180787	0.00361378
POTEJ	0.0598907	0.181208	0.181208	3.09113e-05
INTS10	0.0598576	0.18145	0.18145	0.000880355
POU2F1	0.0598529	0.181484	0.181484	0.0014287
MANEA	0.059848	0.18152	0.18152	3.36861e-05
IFT172	0.0598344	0.181619	0.181619	0.00387038
CHFR	0.0598161	0.181753	0.181753	0.000981288
ZNF593	0.0597995	0.181875	0.181875	0.00218499
ZFAND6	0.0597964	0.181897	0.181897	0.00724078
EIF3FP3	0.0597809	0.18201	0.18201	0.00595948
HERC5	0.0597763	0.182044	0.182044	0.00229764
SEC24B	0.0597707	0.182085	0.182085	0.00644465
RAP2C	0.0597302	0.182382	0.182382	0.000294894
RALGAPA1	0.0597298	0.182385	0.182385	0.00497842
STAG3L1	0.0597287	0.182393	0.182393	0.00368303
PTMS	0.0597152	0.182492	0.182492	0.00866937
CD72	0.0597126	0.182511	0.182511	0.00166467
MLL5	0.0596406	0.18304	0.18304	0.00362174
INTS9	0.0595933	0.183389	0.183389	0.00325625
ETV6	0.0595906	0.183408	0.183408	0.00142139
PHAX	0.0595755	0.183519	0.183519	0.00616132
C17orf90	0.0595402	0.18378	0.18378	0.000241523
VEZF1	0.0595235	0.183903	0.183903	0.0035122
TAF1B	0.0595209	0.183922	0.183922	0.00307714
HDAC6	0.0595043	0.184045	0.184045	0.000298127
MAP1S	0.0595013	0.184067	0.184067	0.000459245
PTDSS2	0.059493	0.184128	0.184128	0.000700858
RNF139	0.0594859	0.184181	0.184181	0.000825071
KIF2C	0.0594747	0.184263	0.184263	0.00440128
NPAT	0.059454	0.184417	0.184417	0.000111586
PGR	0.0594414	0.184509	0.184509	1.52565e-06
HLA-DRB1	0.0594412	0.184511	0.184511	0.00205494
TSEN34	0.0594357	0.184552	0.184552	0.00226792
REXO2	0.0594163	0.184696	0.184696	0.00105712
CDKN2AIPNL	0.0593893	0.184896	0.184896	0.00290972
LMO4	0.0593803	0.184962	0.184962	0.00177494
C19orf50	0.0593159	0.18544	0.18544	0.00266459
C16orf86	0.0592796	0.18571	0.18571	0.00296946
ICAM1	0.059275	0.185744	0.185744	0.000261412
REV1	0.0592335	0.186052	0.186052	0.00108959
KIAA0240	0.0592104	0.186225	0.186225	0.000695496
RSBN1	0.0591977	0.186319	0.186319	0.001686
MRPL41	0.0591949	0.18634	0.18634	0.00357154
COPB2	0.0591838	0.186422	0.186422	0.00154615
EVI2A	0.0591694	0.18653	0.18653	0.000888142
UBE2C	0.0591293	0.186829	0.186829	0.00110764
EIF3EP1	0.0590751	0.187234	0.187234	0.00401657
PHF6	0.0590432	0.187473	0.187473	0.00460286
POLR3K	0.0590293	0.187577	0.187577	0.00422954
IDH2	0.0590167	0.187671	0.187671	0.0020187
NEIL3	0.0590061	0.187751	0.187751	0.00399234
GPATCH2	0.0590008	0.187791	0.187791	0.000103319
MRPL10	0.0589837	0.187918	0.187918	0.00237966
IMPACT	0.0589836	0.187919	0.187919	0.000205973
GIN1	0.0589282	0.188335	0.188335	0.00365075
ATP5L	0.0589023	0.18853	0.18853	0.00340388
FIBP	0.0589009	0.188541	0.188541	0.00343462
RAB14	0.0588866	0.188648	0.188648	0.00196767
SENP6	0.0588785	0.188709	0.188709	0.000529353
TLK1	0.0588683	0.188786	0.188786	0.00594579
POLE3	0.0588332	0.18905	0.18905	0.00368552
LRRC23	0.0588307	0.189068	0.189068	0.000145849
PDLIM1	0.0587478	0.189694	0.189694	0.00394439
APOL1	0.0587471	0.189699	0.189699	0.00422095
HIC2	0.0587451	0.189714	0.189714	0.000654355
[truncated: 7,441 more rows]

## Sheet: top150 genes cor. with both
gene	rho	mrho	srho	totrank
CD99	0.479932	3.43578	3.39119	6.82696
PLEKHA2	0.441961	3.11502	3.39186	6.50688
CCND1	0.409317	2.83926	3.66554	6.5048
RGS10	0.396059	2.72727	3.75939	6.48666
CTSB	0.474139	3.38684	3.03344	6.42028
H2AFZ	0.508565	3.67765	2.58838	6.26603
HMGB1	0.532104	3.87649	2.36579	6.24228
MEST	0.395977	2.72657	3.41284	6.13941
GM2A	0.452218	3.20167	2.86464	6.06631
MLF1IP	0.487295	3.49798	2.4869	5.98488
SPN	0.517525	3.75334	2.16919	5.92253
TUBB2C	0.538754	3.93266	1.9622	5.89487
SWAP70	0.40905	2.83701	3.0577	5.89471
MAD2L1	0.554456	4.06531	1.82746	5.89277
TRPM4	0.405071	2.8034	2.95154	5.75494
TCL1A	0.398352	2.74664	2.99097	5.7376
TBL1XR1	0.382184	2.61006	3.12292	5.73298
HLA-DPA1	0.426029	2.98044	2.71234	5.69278
HMGB2	0.524038	3.80836	1.87375	5.6821
IGHG1	0.432662	3.03647	2.5965	5.63297
HMGB3	0.430423	3.01755	2.61051	5.62806
BLK	0.405492	2.80695	2.77567	5.58262
PLBD1	0.465418	3.31317	2.25018	5.56335
RSL1D1	0.3995	2.75633	2.79421	5.55055
HIST1H3G	0.393127	2.7025	2.83691	5.53941
SSBP2	0.330617	2.17446	3.34583	5.52028
ARHGDIB	0.41146	2.85737	2.58898	5.44635
CCDC69	0.416752	2.90207	2.54168	5.44375
IGHG4	0.300247	1.91791	3.51524	5.43315
STMN1	0.41945	2.92486	2.45578	5.38064
TUBB	0.492844	3.54485	1.79668	5.34153
REEP4	0.425849	2.97892	2.33968	5.3186
PAAF1	0.314765	2.04055	3.27053	5.31108
TUBA1B	0.475368	3.39722	1.84154	5.23876
EHD1	0.352552	2.35975	2.84608	5.20583
LDHAP4	0.42503	2.972	2.16637	5.13837
KDELR1	0.409829	2.84359	2.27939	5.12298
BCL2A1	0.341917	2.26992	2.82621	5.09612
TMEM194A	0.395304	2.72089	2.36713	5.08802
GAR1	0.302097	1.93354	3.1342	5.06774
COPS4	0.335505	2.21575	2.8407	5.05645
SRGN	0.350351	2.34116	2.70389	5.04505
MYL6	0.319541	2.0809	2.95732	5.03822
FYTTD1	0.341339	2.26503	2.62055	4.88558
BIRC5	0.47276	3.37519	1.48803	4.86322
DBN1	0.348238	2.32331	2.5317	4.85501
FABP5	0.392417	2.6965	2.15782	4.85433
PSMD8	0.297287	1.8929	2.95587	4.84878
TUBB4Q	0.388271	2.66148	2.17862	4.8401
ATF5	0.414901	2.88643	1.93785	4.82429
CLECL1	0.408972	2.83635	1.98027	4.81662
CDCA5	0.428049	2.9975	1.81836	4.81586
MYL6B	0.433966	3.04748	1.76575	4.81323
FMNL3	0.366924	2.48115	2.3239	4.80505
KIFC1	0.480597	3.4414	1.36019	4.80159
SEPX1	0.321116	2.0942	2.69051	4.78471
MAK16	0.316559	2.0557	2.69005	4.74575
SMC4	0.455229	3.2271	1.51243	4.73953
TUBB2B	0.339991	2.25364	2.48214	4.73578
TRIM59	0.377782	2.57287	2.12263	4.69551
HMGB1P1	0.425577	2.97662	1.71454	4.69116
LSG1	0.220273	1.24235	3.43794	4.68028
CENPN	0.439141	3.0912	1.5881	4.6793
KIF18A	0.433723	3.04543	1.61828	4.66371
SMARCA5	0.349268	2.33201	2.31462	4.64663
YWHAE	0.427644	2.99408	1.65059	4.64468
C11orf51	0.319329	2.07911	2.55457	4.63368
ACOXL	0.316311	2.05361	2.57933	4.63294
H2AFX	0.41681	2.90256	1.7303	4.63286
FOXP1	0.225423	1.28585	3.336	4.62185
HNRNPD	0.418991	2.92098	1.69786	4.61884
KLHL14	0.358837	2.41285	2.19091	4.60376
DHRSX	0.445918	3.14844	1.45293	4.60137
TROAP	0.469595	3.34846	1.24308	4.59154
HLA-DMA	0.295005	1.87363	2.7068	4.58044
CDCA8	0.478941	3.4274	1.14689	4.57429
ARL6IP1	0.408727	2.83428	1.73998	4.57427
OBFC2A	0.316467	2.05492	2.50973	4.56465
AEBP2	0.334558	2.20775	2.34422	4.55196
TYMS	0.343755	2.28544	2.26236	4.54779
RAD51AP1	0.440577	3.10333	1.444	4.54733
CENPE	0.457912	3.24976	1.29491	4.54467
UBA6	0.32257	2.10648	2.4277	4.53418
DPAGT1	0.386788	2.64895	1.87311	4.52207
MND1	0.37413	2.54202	1.95898	4.50101
IFITM1	0.286828	1.80456	2.69271	4.49727
FTH1	0.258466	1.56498	2.93185	4.49683
KBTBD8	0.31879	2.07456	2.41231	4.48686
TCL1B	0.311203	2.01046	2.46762	4.47808
FHL1	0.340852	2.26092	2.21486	4.47578
CEP70	0.347577	2.31772	2.14907	4.46679
SLC38A1	0.329567	2.16559	2.29181	4.4574
CCNA2	0.459519	3.26334	1.19189	4.45523
H2AFZP3	0.418445	2.91637	1.50782	4.42419
BUB1	0.437202	3.07482	1.3392	4.41402
TSR2	0.301109	1.92519	2.48573	4.41093
RASSF6	0.343064	2.2796	2.12938	4.40898
UTS2D	0.369049	2.49911	1.90255	4.40165
HMBS	0.32415	2.11983	2.27876	4.39859
WEE1	0.311635	2.01411	2.36515	4.37926
TRBC2	0.403303	2.78846	1.55757	4.34604
NUDT1	0.325217	2.12884	2.21573	4.34458
ARF5	0.239199	1.40222	2.93321	4.33543
NEIL2	0.369963	2.50683	1.82434	4.33117
SET	0.246804	1.46646	2.84507	4.31153
NET1	0.32232	2.10437	2.19269	4.29706
TOP2A	0.498233	3.59037	0.704376	4.29475
C11orf82	0.338575	2.24168	2.0505	4.29218
FOXRED2	0.238755	1.39846	2.88574	4.28421
NCAPH	0.447234	3.15956	1.11071	4.27027
UBE2C	0.485462	3.48249	0.785127	4.26762
RBMX	0.305674	1.96375	2.30335	4.2671
CDC20	0.42231	2.94902	1.30913	4.25815
TPM4	0.347727	2.319	1.90452	4.22351
GAPDH	0.347012	2.31295	1.90517	4.21812
GAPDHP63	0.257779	1.55917	2.653	4.21216
CDK1	0.467298	3.32905	0.87351	4.20256
ZYX	0.31696	2.05909	2.13976	4.19885
LAGE3	0.272707	1.68527	2.4987	4.18397
DTYMK	0.40145	2.77281	1.38865	4.16146
CKS1B	0.395443	2.72207	1.43724	4.15931
MYBL2	0.367208	2.48356	1.67491	4.15847
LDHA	0.364016	2.45659	1.68958	4.14617
HMGN2	0.345779	2.30254	1.84221	4.14475
KIF11	0.393292	2.7039	1.43334	4.13724
INSIG1	0.260487	1.58205	2.55304	4.13508
CD79A	0.378481	2.57878	1.55296	4.13174
CTSC	0.30518	1.95958	2.16967	4.12925
CALM3	0.364716	2.4625	1.66486	4.12736
KIF2C	0.467843	3.33366	0.791197	4.12486
GOLGA7	0.275665	1.71026	2.40977	4.12003
TRAPPC4	0.344163	2.28889	1.81365	4.10253
TRIM13	0.408073	2.82875	1.27078	4.09953
CCDC123	0.380815	2.5985	1.50067	4.09917
DBF4	0.372351	2.527	1.56691	4.09391
CCNB1	0.429213	3.00733	1.06649	4.07382
ATP1B3	0.355642	2.38585	1.67831	4.06416
MPHOSPH6	0.260301	1.58047	2.48242	4.06289
DEPDC1B	0.405431	2.80644	1.25586	4.0623
2011-09-01	0.284203	1.78238	2.27886	4.06125
FTH1P12	0.175574	0.864754	3.19325	4.058
ECT2	0.423894	2.9624	1.09314	4.05554
PLK4	0.416238	2.89773	1.14936	4.04709
ARID5B	0.35295	2.36312	1.68126	4.04438
ZC3H7A	0.316679	2.05672	1.96161	4.01833
ANXA5	0.336245	2.222	1.79254	4.01454
HYOU1	0.267918	1.64482	2.36835	4.01317
CCNF	0.415259	2.88946	1.11859	4.00804
CCDC50	0.243531	1.43882	2.5552	3.99402
CASP2	0.270978	1.67066	2.32013	3.99079
